# Supplementary material for: Characterisation of Thinopyrum bessarabicum chromosomes through genome-wide introgressions into wheat
Source: Theor Appl Genet. 2017 Nov 3;131(2):389–406. doi: 10.1007/s00122-017-3009-y (PMC5787220; doi:10.1007/s00122-017-3009-y)
Supplement: Supplementary file 3 — Online Resource 3 Distribution of SNP markers along each of the seven J chromosomes of Th. bessarabicum as depicted on the physical map. Markers within each segmental block were ordered through genetic positions (POPSEQ data; Chapman et al., 2015) of the wheat contigs, for each of the 3 genomes of wheat, obtained through using BLAST against the IWGSC CSS v2 (IWGSC 2014) (XLSX 150 kb) [file 122_2017_3009_MOESM3_ESM.xlsx]

## Sheet: Sheet1
Online Resource 3 Distribution of SNP markers along each of the seven J chromosomes of Th. bessarabicum as depicted on the physical map. Markers within each segmental block were ordered through genetic positions (POPSEQ data; Chapman et al., 2015) of the wheat contigs, for each of the 3 genomes of wheat, obtained through BLASTing marker sequences against the IWGSC CSS v2 (IWGSC, 2014).
Markers	Segmental Block	Physical Map	Contig_Agen	Contig_Bgen	Contig_Dgen	PopseqcM_Agen	PopseqcM_Bgen	PopseqcM_Dgen	Marker Sequences
name=Chr1J		Order
AX-94408915	1JS-1	1	1AS_3282639	1BS_3482116	1DS_1916038	0	#N/A	0	ATGCTTTCAAAAGCCTGGTCAGCTGCAAAGGGCACCGACATCACAAAATC[K]GACGCAAAAGACATAATGTTCCATCTATACATGACTGCTGTGGCCAATCT
AX-95078961		2	1AS_3312243	1BS_3430634	1DS_1899471	#N/A	#N/A	0	ACTGGCTGAATCAAGTTTCGATTTGCAAGCTCGTTAAAGTAACTCTCACC[R]AGCTCAAATGGTCTACTTTCTTGTTTTCCACCTTGGACAAGGCCTTCGGC
AX-94706837		3	1AS_3309480	1BS_3475480	1DS_1885898	1.79	2.93	0	ATAGAGATGAAGGATCTGATTGACAATCTGCTTGCCAAGGCTGCCAAGGA[R]AAACCAGACGCGGAGGGATCTGCTGAGGAAAATGACGATGAGGAGGATGC
AX-95249800		4	5AL_2679212	7DL_3349805	1DS_1912036	#N/A	#N/A	0	AATCGCAACTTTGCCTTTGACGGCGTCATTGCCAAGTACCCCAAAGCCGC[Y]GAGTTCCTCAAGGTGAAGGCCAGGTACGACCCTGATGGGATCTTTTCCAG
AX-94789654		5	1AS_3271165	1BS_3412855	1DS_425250	26.48	11.345	5.46	GGCTTTCTGTACAGCGACGACGATATAGCAGAGCTGCTTTCTGTCTGTGC[S]AAGTACGGAGCTAGGGTGGTGATAGACACCTCCTCCTCTGGTCTGGAGTT
AX-94969611		6	1AS_3271165	1BS_3412855	1DS_425250	26.48	11.345	5.46	AATTTGGAACAATGTCTTTCTAATGTGAAGTCTTCAAAGCCCTCGTTCTC[Y]GTTGTCCTGCTCGGAGAGCTGTCCTTTGAGCTGACCACGGCCGGGCTTGA
AX-94714460		7	1AS_650	1BS_3482293	1DS_1873680	26.48	8.94	8.24	CGTTCGTGTCTTCCGTGCCGGTCGATCTTAGGATTGACCAGAAATAAAAG[K]AGCTCCATCGATGTTGCCTCTTCATCTGCATGCATGCACGCATGCATCCA
AX-94964765		8	1AS_3305942	1BS_3464287	1DS_1302610	27.235	35.21	15.79	TCTGGCAGCCTATTGTCCACGAAGCAGCCGACACAGCATGCCTGGAATCA[S]ATGTACAATCATCTCCGGAGCGAACTATAGGCAAATAACCATGTCCAAGC
AX-95130464		9	1AS_3307156	1BS_3480523	1DS_1899531	27.99	35.21	15.79	GTATTTGAACCGAATACGATCCAGAGATGCACATTGCAGTGAGGATTGGTTTGGCGTTGGCAA[S]CGTATAGTATTATTGTGAATTGGAGAAGTTTGTGACC
AX-94521075		10	1AS_3255006	1BS_3438531	1DS_1910406	27.235	35.21	19.04	GGAAGTGATGGCATCCTGCCTGCTGAAAAGTCGATAGTTGTGCAAGAGAT[S]ATGTATATTCAAGGGCCTTGCCTTGACGTGTCCTCTGGTTGTTCTTGGTT
AX-94736164		11	1AS_3264692	5BL_10729366	1DS_1904973	53.14	150.6	#N/A	GATTTCAGAACCCCTGTTTGGAGGCTGTCGTGGTCGCTGACGGGCAACAT[M]CTGGCGGTCTCCGATGGCAACAACAATGTGACCCTCTGGAAAGAAGCCGT
AX-94948332		12	1AS_3269916	1BS_3443903	1DS_1894194	54.01	44.41	#N/A	AAGAACTTTCACATGTTCCGCTGTGTCACGAGGTACGGGTACAAGGACAT[Y]CACAAGAAGCACGACGACTTTGAGAAGATGCTTCTTGACAGGCTCCTGAT
AX-95144385		13	1AS_3314588	1BS_3417679	1DS_1885449	66.13	#N/A	#N/A	GTGCTGTACAACGCGATACTTCTTGGGCTTTGCAAAAGGCGCGAGACACA[Y]AGTGCTATCGATCTGTTTACTTACATGGTGTCAAATGGCTGCATGCCAAA
AX-95069333		14	1AS_3285884	1BS_3484280	1DS_1902383	64.67	56.07	#N/A	TACTTCAGAGTCTAGTTTTGGNGTTAATAAGGAGGCAGTGGATTAGTTGG[Y]GTCAGTAGCGTCTAGTGGCGGACGGCCATTACTGCTGTCTGGTGTTGGCG
AX-94589004		15	1AS_478948	1BS_3481308	1DS_1894798	65.4	56.07	#N/A	AAAATGATGACATAATTCATGTGAATCATACCCTTAAATTTCTGAAGCCT[R]TTTTTACACAACAGCGAGAGCCAGAATCCTACCCACACACTCAATATGAG
AX-95002025		16		1BS_3482249		#N/A	64.04	#N/A	ATGCAAATAGAGCTGCACATGCAGTGGCTAGGTTGGGATATTCTTGTGAT[R]TAAATCCTGCCTTCCTGTGGGAGGATGATGTTCCAGCTGTAGCTGCAAAC
AX-94559449		17	1AS_1768296	1BS_3430637	1DS_1912054	78.11	64.04	55.37	CCAGATCCTCCACCCCAATGGTGGTACCATCGTCAATAGCTAGATCGAGG[W]TGGAGAAGCTCGCGAAGAAGAGAGTGAAGTGTGCCCGTGGTGTGTGGTCT
AX-94618682		18	1AS_3257154	1BS_3463337	1DS_1915791	78.56	64.04	55.37	GGCCGTAACTCTCCTGGCAATCACTGCTTTGAGGTTTGCATGACCTCCTA[Y]GCTGCTGTAACTTATTAGACGCACCTCGGTGTATGGTTCGACTTTTGGTT
AX-94528810		19	1AS_1656123	1BS_3482607	1DS_1463830	78.11	64.04	#N/A	AGAGTAAATACAGCAGTTCTGCTCTTTTAACTGCCAATGGTACAATTTGC[K]TTGATGTAGTCCTGTACAATGCCAATGATTCCAGAGCATACCAGTTTATG
AX-94749912		20	1AS_3300312	1BS_3465311	1DS_1905894	78.56	64.04	55.37	GGTGTATTATCGCTATTTGTTGGTGTATATTGTGCAGATAGTTTCTACAG[R]ACCATGTACGCTGTGTAGAGTTTTGGGAGCCATTCAAGATGTACAATTAA
AX-94838542		21	1AS_3275296	1BS_3423853	1DS_1883622	#N/A	64.04	#N/A	CAGATCTTCCTCTGGAGCCGTATGAGTGGTAC[Y]TGGACCTCCGACGCTTTGGCTCAGTGAAGCACAGCGGGTTCGGCCTGGGGTTCGAGAGGATGATCCTT
AX-94949410		22	1AS_1376949	1BS_3482890	1DS_416439	#N/A	64.04	#N/A	TCTTGCTGGACCACCTTCGGCTGTGTAATTTCTGTAGCAGCGGCAAGAGA[Y]TGTATTGTGACTTCACAAGGATTTCATATAAAGAGATGATGATAGATGTC
AX-94705125		23	1AS_3285668	1BS_1975885	1DS_1915000	78.56	64.04	55.79	TCTGTTTTCTCTGCCGTTTACCTTTATGGTTACAGGGATTTACTTTAGCA[S]TAAAAGGGTTTACTCAAGAACAAACAGTACCAACTGGTAATGACATTAAT
AX-94877397		24	1AS_3266067	1BS_3300643	1DS_1891978	78.56	64.04	#N/A	ACTGGTGTTTATGTGGTGCTACAATTTCAGGGGAGAACTTCCAAAGCAGA[Y]CATCATATGGCAAGTATGGATGACTATAAGCGAATACACATATACAGAAA
AX-95181516		25	1AS_3310407	1BS_3426161	1DS_1891617	78.56	64.04	55.37	TGTTCCCGCCCGCCGTGTCGGACTACTACCAGCTTGATGATTTGCTGACC[R]ATGAAGAGAAGGCGCTTAGGAAGAAAGTCCGTGCTATTTCAGAGAAAGAA
AX-94757643	1JL-1	26	1AL_3977019	1BL_3917865	1DL_2107989	78.56	64.04	55.37	TTTGGAGAGGTTAGATCTGAGAGAAGAAAGGACAATGCAGTTGCCAGGGC[Y]ATCAATGCGGATTCTGGAGATAAACGGAAAAGTTCGAAACAAACCCCCGA
AX-94700304		27	1AL_3938209	1BL_3917866	1DL_2289085	78.11	64.04	#N/A	CGCCCTGCACCACCAGTTGGTCCGGCACTGGGTTTCTATAGGCTCAATTT[R]ATGGCATTCTGCAAGGATTTCAATGCAAGGACCCAGAAATATAAGGCAGA
AX-94724600		28	1AL_3657890	1BL_3892394	1DL_2270277	78.56	64.04	55.37	ATTCCACAGAGCATCTCGTTCTTGTCGACGCTCAGCATATTCAACATCTC[S]AACAATCATTTGTCAGGCAAGATACCTTCTGGGAGCCAGATGCAGACGTT
AX-94609516		29	1AL_3657890	1BL_3892394	1DL_2270277	78.56	64.04	55.37	ATTCCACAGAGCATCTCGTTCTTGTCAACGCTCAGCATATTCAACATCTC[S]AACAATCATTTGTCAGGCAGGATACCTGGTGGGAGCCAGATGCAGACGTT
AX-95123461		30	1AL_3898439	1BL_3918174	1DL_2291348	78.56	64.89	#N/A	CAAGTATTGAAGTCTCCCCTGGTTGATCTGGCTGCCTCTACAGGTTTACT[Y]GCAAGCAAGTCAGCGGTTAGGCGGCTTATAAAGCAGGGTGGTCTATACTT
AX-94415591		31	1AL_3898439	1BL_3918174	1DL_2291348	78.56	64.89	#N/A	AAGTCTCCCCTGGTTGATCTGGCTGCCTCTACAGGTTTGCTCGCAAGCAA[R]TCAGCGGCTAGGCGGCTTATAAAGCAGGGTGGTCTATACTTGAATAACAT
AX-94816469		32	1AL_3943610	1BL_3916071	1DL_2243855	78.56	64.89	#N/A	ATATTCCTGATTATCTCATCCAGATAGATCCTATTGCGTTGGAAAACTGG[S]TCATGTTTGTGTTTGTAGACTTGGCGAGCCGGTGAAACTATGTTGTAAAA
AX-95116095		33	1AL_3952258	1BL_604913	1DL_2157709	78.56	64.89	#N/A	GTCTGGCTGCATTTGGCGGTGGAGAATTGGACGCCCTGACATGAGATCGT[Y]GTGTAAATTTAGTTGGGTCTCGATGTAATCATACAGAAAAGGCGGATANN
AX-94794929		34	1AL_3952258	1BL_604913	1DL_2157709	78.56	64.89	#N/A	TGAAAGCATTGATGTCTGGTCGATCCCCAGAAGATTTTTCGCCGTTGTGG[S]AGAGTTCATGTGTGGCGGAGCCATGAGCAGGAATTCTGGCGTTAGAGGTT
AX-94741930		35	1AL_3892002	1BL_3909086	1DL_2148825	78.56	64.465	#N/A	CTTACCGAGCAGCAGATGACTTCAAGTGGATCAAGAGAGACACTCTCCTC[Y]GGGGCTACTGGAAATAGTTCACCTATCAGTACTGCGCTCAAGGCAGGAAA
AX-95101753		36	1AL_3976503	1BL_3854430	1DL_2270339	79.46	64.89	55.37	CATGGAGGAGGATGTTCAGGTCATAGAGAAAACAACAATTTCTGGGTTCA[R]AGCTGGAGGTGAGGATGTTCAGGTTATCAACAAGGTGGTGCAGGATGAGG
AX-94526365		37	1AL_3928868	1BL_3915343	1DL_1890567	78.56	64.465	#N/A	CGTGCCGAGGCGACAGTTCGAGAGAAGGACGAGGAGAACGAGATGCTACA[Y]CAGCGGCTCCAGCAATACGAGAACCGGTGGCTAGAATACGAGCAGAAAAT
AX-94561589		38	1AL_3909832	1BL_3876219	1DL_2242834	78.56	64.465	55.37	TGCTGCTCGTGCTGCTTGCCTTTCTCGCGCCTTTCTACATTCCTGGAGGT[R]TCATCCCAACCTCACCTTGGACTGGCAAACGCTTTGCTCCAAGTCCAAGG
AX-94549470		39		1BL_3907331		#N/A	64.89	#N/A	GGTTGAGGACGCGAGCGGTGGAGTGCGGCCAGGAGCTGCGATTGTTCGTC[Y]CTGGAGAGTACCCTTGTGTGAGGCGGTTCCGTTACCGGCGCCTCCTCGCT
AX-94578795		40		1BL_3913673	1DL_980	#N/A	64.89	#N/A	AATCTGCTCTTGCTCGAGGTGCTACGCAGTATGTATGGCGTGGAGTTCGT[Y]GACACTGGGAGGACCCCGCTCTTGGCAGCGTGGGCGAAGCGGTTCGGGGA
AX-94434693		41	1AL_3848984	1BL_3855327	1DL_2209375	#N/A	64.89	#N/A	TGGAGATTAACCAGTTCCTCTTGAGTTTTAGAGACAAAATGGGGTTAACT[R]TGATGATCGTGTTCCTATCTTCCGTGTACGCACTTGCTTGTGCCTGTGTG
AX-94783071		42	1AL_3887185	1BL_3891989	1DL_831783	#N/A	64.04	#N/A	GCAACCATTGTTCTTTTTACCGAATGTTGATCATTTGTGCCAATTCGAAC[Y]GAGTTATATAGTTGAATGTGGTGTTGGGCACATGAGGTGTCCTCCCATTA
AX-94416910		43	1AL_3884777	1BL_3842742	1DL_2286736	78.56	64.465	#N/A	GGTGACGATGACTCGCACCTGTTTAGGAGGAGTAAAAGAAGCA[K]TGTGTAGAGGAAGGACCGATTGCAAGTTTGCGACATCGTTATGCTGCAGACCGAGTG
AX-94433288		44	1AL_3947392	1BL_3888006	1DL_385975	78.11	64.89	#N/A	GCCTTCAATGATCTTCATGCCACCATCAGTGGGGAAGTCAAAAGGCGATT[R]TCCAGAGGAAGTGTTTCAGCTGTGAAAGAGCTGGAAGAAGTTGAAGCATG
AX-94837188	1JL-2	45	1AL_3880897	1BL_3846997	1DL_331786	#N/A	64.89	#N/A	AGAGCGCGGCGGCATTCTGGCCTCAGGTCCATTCGCGCATCATAGCGAGC[Y]TGCTCATCTCCCATGTGACTCTCTTTGGGCTGCTGAGCACGATGAAAGCC
AX-95014105		46	1AL_3881135	1BL_3808204	1DL_2240848	#N/A	64.465	55.37	GGACAACACACTAGTGAGGCCCGAAAGTTCAGATCAACCGCATGGTAAAC[Y]GCAGGATACCAGTGCCGGAGCCGCTCCCTATGAATTGCCTGCTCCTGATC
AX-95188674		47	1AL_3869215	1BL_3796602	1DL_1014083	80.36	64.89	#N/A	TCGGCCTAGACTAAAACATGATGTGATGGGGTTGCAAGGTCTTGTGTATC[K]TCAGTCAGTTTTGTAGTAGGCTCTGCCCAAGTGGCGTCCCAGTGTGCATC
AX-94705887		48	1AL_3976204	1BL_3796602	1DL_989898	#N/A	64.89	55.37	TTTTTTATTGTATGGTCTAATGTACTTGGAAAACTATGTCGGAGGTAATC[R]TCAACATATTTGTCAACTTCTGCGACGAGGTCTTCTCCCACTGGAGGTGC
AX-94768450		49	1AL_3887979	1BL_3917210	1DL_2209407	78.56	64.89	55.79	TTACTACCTTCTTCAAAAGAGAGTGATGTCCAAGAATCCATAGAAGACCT[Y]GGTTCAGATACAGATGAATTGAATAACAAGGAGCTAGGGCATGGAGGCCA
AX-94703028		50	1AL_3926311	1BL_3914999	1DL_2241678	80.36	64.465	#N/A	CTCCGGAAATGCTTCAGATAATCCGGAGGGAGATCAAGGCAGAGTGAACC[R]GTGCAGCGAAGAAGAACATGTAAACGTCGCAAAACTAAATCCATCCAGCG
AX-94411374		51	1AL_3919791	1BL_3806068	1DL_2274911	#N/A	64.89	56.21	CCAGCGCTGCGCAAGGCGATAATTGGGAATGAAGTTCCTCTTGAGTTCTG[R]CAGCTACAAGCAAGCACCTACTGGTCAGCTTCATCTTCCAAGGAACCAAC
AX-94442523		52	1AL_3869275	1BL_3812342	1DL_2204405	78.56	64.89	55.79	AATATAAGGTTGCAATCACCTTTAATGCTGGAATTATCAAACGAATATAT[S]GCGTGGTGGAACTTGAGAAGGGTGTTGCCATCATCATCTTCTCTCTTTAT
AX-94692179		53	1AL_3941564	1BL_3814651	1DL_2276868	80.36	64.89	56.21	CATTCTACAGCTGCGAGTGCAAAATTTTGTGCAGATTATCATGCTACGCC[Y]GCCTATAGTTGCTGAGTGCAAAATTGTGTACATATACGACTCTGAAAAAT
AX-94803800		54	1AL_3941564	1BL_3814651	1DL_2276868	80.36	64.89	56.21	CTAGTTTGTCTGGTGCCCTACCTTTTATAACGTTTCGATGACATATTATG[R]ACCAGTAAATTGTCTGCTACATGAAGAGGCTTTGATGGCTGGCTAGTGTG
AX-94780029		55	1AL_3941565	1BL_3870135	1DL_2249510	80.36	64.89	#N/A	CCAAATTCGACAATTTATTTGTGTAGTGCAATCTCTATTCTGCTTGTGAG[Y]CTGACTGGTCGCTCCATGCATGCTCACAATGTGCTTGGTGGAATGCTTGG
AX-95215437		56	1AL_3977556	1BL_3871571	1DL_2243934	79.46	64.465	55.79	CTCTCCCTCCATCTGTTGCAATAAATAATGATACACCAGTTGGCTGTGGA[Y]CTATGATTCTGTTTGCTGGCGATGACAGCAGCCAAAGTTGTGATAGTGCA
AX-94440520		57	1AL_3977556	1BL_3871571	1DL_2243934	79.46	64.465	55.79	TGATCCTAGTTTGCTCCGTTGATTATTGTGTTCTCCGATAGCAAGTCTTT[S]TTCTCTCCCTCCATCTGTTGCAATAAATAATGATACACCAGTTGGCTGTG
AX-94610474		58	1AL_3963685		1DL_2254028	80.36	#N/A	#N/A	GGCATGTAGCACCATGCGACACGACTATCTTCTGTAGGGCTTACTGTTAATCTACTA[Y]TAATATCTCCCCTGCAAAAAGAATCAAACGGTTTCCTTGTTCA
AX-94631535		59	1AL_3927363	1BL_3888829	1DL_2261418	80.36	69.465	#N/A	AGAGGAGCTTAATTCATCTGATGCTGGGGTAGAATCAAAGAATCTCAATG[R]TCAATAATACCAGAGCATTCAATTCATGTTCTCTTGAGCGGAGGATGGTG
AX-94799746		60	1AL_3903905	1BL_3818264	1DL_802011	80.36	69.88	#N/A	GCCCAGGGTCATTCTGAGAGGCTGGAACTATCATCTGAACCATGCAGTGA[Y]GATGTGAGGTGCGCTTTGTTCGTGAACATGCTATTGAGTTGAGTACTGGA
AX-94598835		61	1AL_3897631	1BL_3818265	1DL_411275	78.56	69.88	#N/A	GTTCTGCTTCTGTACTTCTGTTATTTGGTAGTATAAGATCTCGAAATACC[R]GTGGACGATTAGACTGGTTTTCTCAGGTCTGACATATGTATGATACAATT
AX-94925965		62	1AL_3899326	1BL_1695885	1DL_2269282	79.46	72.43	56.21	AGGAAGACATGGCACCGGCTCTGGGATGGGTGCCTTCAGTCAGCAGGGTG[R]GATGGGTAACTTGTTTGGTGAGAGGAGTGTTCATGGGATCATGGATGGTT
AX-94534243		63	1AL_3926351	1BL_3797873	1DL_519870	#N/A	72.43	#N/A	ACCCATCCTTGGAGATTCAAGAAAAGTTACCTCACAACTTGACAGGGCAC[M]AGGAGAACTTGACAGAGCACCATATAGGGCATAGTGTACCTGCATCACCT
AX-94406596		64	1AL_3779972	1BL_3832084	1DL_2244937	#N/A	69.88	#N/A	CCCAGGAGAGCTTATCAACGTTGGTGGAAGAACAGGACAACAATCAGTCA[R]TATCCTACACATATTCTCACAGTTATTTAGTTAACACTGTCCGAATCTAA
AX-94734544		65	1AL_3915680	1BL_3803800	1DL_2233858	80.36	69.88	56.21	GCTTCTGCTGAAGCCTGCCTTGGTGCAAAACAGGAAAATGCTAAACTTAC[S]AATTCTCCGGTGCATGACAGCAAGAGTGCTTATTCATCCTCATGCCCCAC
AX-94926721		66	1AL_3917471	1BL_3813285	1DL_1731179	#N/A	#N/A	56.21	CCATGACGACACATGACCCCCATGATTATTGGTTAGTTTACAAGATGAGG[R]CTGGCACTCTTGAAAGGAAGGGTGCAGGAGTATGTGACATATCTGACACC
AX-94429677		67	1AL_3917471	1BL_3813285	1DL_1731179	#N/A	#N/A	56.21	CTTGAGTTAAGTGGAGGTTGATGCTTCTGGTCAGCACTGCCATCAGTCCC[M]ATCATCATTCCAGAATCAACACCAGTCATGTCACTATTGTTCAAACCCCC
AX-94482529		68	1AL_3887880	1BL_3896407	1DL_2227744	80.36	69.465	56.21	TTTGACGAACTGGGAATACAGGCTGAAGATTTACCAGTTGACCAATTCAT[Y]CCACTCGGGAAGATGCTTTACAAGGCTCCATCTGATGGAAAATGGGGCGA
AX-94932560		69	1AL_3977694	1BL_2970142	1DL_2291188	#N/A	72.43	56.21	AATTTTGCCGGTAATCAAGGGCTATGTGGGGCTCCATTAGATGAATGCCA[R]GCTTCAGCAAAGAGCAAGAACAACGCGGCAATCGTTGGAGCTATTGTTGG
AX-94425479		70	1AL_3919468	1BL_3881014	1DL_2243205	83.04	#N/A	64.27	TTATTTCTCGGTTCTTGGCACCTTCCTGTCTTTTCCAGATTTCATTGGAT[Y]CCATATAGGGCCTCCACCACATTCATTTGCTTTGATAGCTACCAGCTGTT
AX-95114776		71	1AL_2555313	1BL_3841189	1DL_618533	#N/A	#N/A	55.79	GTCTGATGTGACTCTTGATGGATCTTGGATGTTGGTCCCTGCTCGAGATG[R]CCCAACAATGGTGTTTGTATCATGGCATGGCTGCTGCTCTATTGAAGAAG
AX-94778702		72	1AL_3964225	1BL_3894130	1DL_1184550	80.36	75.91	65.025	CCTTATCTTCCTGATAGGATATTGCCTCCACTAATGTCGCTGTAGTACTT[Y]TCCTAGTCATAGGGATGGGGTTGCAGTATTCTCAGTTCAAAAAATGTGAA
AX-95198863		73	1AL_3949189	1BL_3903231	1DL_2196313	80.36	#N/A	#N/A	CTGTGTGTGTTTGGGACTGATGATGTCCGATGAGTCGACACTTGTATGCT[K]CTGGTTACTTTTGTTGGTTTGTATGTCCTCCCTCATGGATGAATAAATTA
AX-94762500		74	5AL_2678664	6BL_3056808	1DL_2238376	80.36	#N/A	#N/A	TATGGTCCGAAATGGGTGCGCACAAGAACCATCATGAACACCCTGAATCC[S]CAGTGGAATGAGCAGTATACCTGGGAGGTGTTTGATCCTTGCACCGTGAT
AX-94564167		75	1AL_3896307	1BL_3796830	1DL_2246028	78.56	75.91	56.21	CCAAGATCAAGCACATCAGGCTATGGCTACGCGGACGAGTTATCGGATGA[K]GAGGAAAAGAATGCGAAGGTCAGTGTACCAGAACAGAATGACGAAGAAGA
AX-94457717		76	1AL_3022915	1BL_3808176	1DL_2198159	#N/A	#N/A	56.21	AGACACCTGAGTGAGCTGGAAAGGCAGCTGAGCAGATACGCGAAAGTCGT[Y]GGGAAGGAGCTGTCTGACCGTATCGTCTATTCCCTTAGCTGAGCAGCAAA
AX-94489164		77	1AL_3976788	1BL_3797980	1DL_135855	#N/A	#N/A	64.27	TTGAACAAACAACGCATTCGAAACCCATACACACTAGATAGTATCAGCAT[Y]TCAGTGAACTAACATATTTCTCTGGCACGCGGTATGATTTGTTCATTCTC
AX-94737787		78	1AL_3916443	1BL_3748938	1DL_2290648	#N/A	#N/A	65.025	ATGGAGTTGGTCAATGTCAAGAAGTATTTTCGTGTGATGCCACTTAATCGTAGTCATCGCCGTGAACCTCATAA[M]AAGGAAATTGGCTGTTCGTTGAATTG
AX-94578143		79	1AL_2713802	1BL_3756622	1DL_851495	83.97	76.31	#N/A	TACACTTTGTTGGCTTGATGGAATCGTCTGTACTGTATTGGTGGTTAAGA[R]CTAGATATGCCTAGTAGGCCACTGACTGTTAGTGCAGCCTTGCTTTCAAC
AX-94526317		80		1BL_3914165	1DL_2225127	#N/A	76.31	#N/A	CAACCCAATCAGCGTTTTCTTTTCTTGCGAGGCATATATAGAACTGGAAC[Y]CTGGGCACTCGCCCGCCGTGTTTGCTAGCTGAGACGTCACATTTTGATTT
AX-94498696		81	1AL_3915579		1DL_2279730	86.58	#N/A	64.27	CCAGGTCGGTTCGTTGGAGAAGTACTGGTGGTATTGACTTATCTGATAGT[R]GTGCTGTTTAGCATTCGACTTGGCGTGGTTCAGGAGCTTGCACGAGCTAG
AX-94911030		82	1AL_3943384	1BL_3907952	1DL_2253590	86.58	#N/A	72.905	TCCGATTGACTTGCCAGCTAACATGGGTGCGGTTGGGAGCAGTGTAATTG[M]GGCTGCTGCGCCCAGTTTGAACCCCGGAGCGCATTGGTTACAGCAGTACC
AX-94494584		83	1AL_3898545	1BL_2942011	1DL_1860963	86.58	#N/A	#N/A	CAGATTAGTTCCTGGGAAGATGGTTAATAATCGGTCGT[Y]TGGAACTGCGAAGACAGTAAGCTATCTTCGAGCTATAGAATGCCCATGTCGTGTCAATGCCG
AX-94590777		84	1AL_3960881	1BL_3809961	1DL_2252313	86.58	#N/A	#N/A	CCCTTCTTTCGAAGGATAATCCTCAGCTGAAACATGTAGCAAGAAACAGA[R]CATGCTTACACGCAATACCAAGGCCCTAAAGCTACATGAAGCTATCTGGT
AX-95165383		85	1AL_3937348	1BL_3815862	1DL_2260849	86.58	#N/A	73.3	GTTCTGAAAGGCGGCCTTGCTTCCTCTCTCGCTCATTCCATATTTATTTG[K]TCGAGTAGCCTAGGTAAAAATGTACTGCACATTGGTATCATTTCGGTGGG
AX-94830058		86	1AL_3926708	1BL_3881749	1DL_1011346	86.58	79.19	73.3	ATGCTCAACCAGCAACCAAAGAAGCAAGTGCAAATAAACCATCTGTCAGG[M]TGGACCAAGCACCAAATAAAGGGAGTAAAGGCAGTACCGACGTGAAAGGA
AX-94811680		87	1AL_3926708	1BL_3881749	1DL_1011346	86.58	79.19	73.3	TTCGATAGCAGTAACACACATCCCAGCGAAACCAGTGCATCGTCTCAAGC[R]GCGAATAATCTGGAAACTGCTCAAGTAAAAGCTCTGCCTGAAGGATTCTT
AX-94524256		88	1AL_3957289	1BL_3845066	1DL_2290608	88.22	#N/A	73.3	GAGGACATTTTTGCTGTATTTGAGGAGCTCAGACAGAGGGAAGACACTGA[M]GAGAAGGAGATTGGGCAGTGTAATGGAGATATCCCCATAGGTCATGCAAC
AX-94910826		89	1AL_3976073	1BL_3845341	1DL_2237145	88.22	83.82	73.3	TAAATATCATCCCTGTAAGTTGTGGAAGATGTTTTCACAATGATCTGTTC[Y]GTCCGTCGTCCATGAAAGCGCAAGCTGTTGGTTGGTGGTTGCATTTCCCC
AX-94400160		90	1AL_3954139	1BL_2633237	1DL_2101333	88.22	83.82	73.3	TGTATACTGGTGCTTGTGAATTTCTCGAAATAAAACTTGAGATATTGATG[R]GTCCTGGTGGATGATAACATGTGCTGGTTGGAATGTTGGGCTTGCTGTCG
AX-94468157		91	1AL_3874841	1BL_3897780	1DL_2259291	89.02	83.82	73.3	AAATTGGAGAATTTTATCTGCTATTTCTACTGTTTGAGATAGGCTGGATT[R]GATCTGGAAGAAGAGCAGGAGGATCGGTATTACTGGAAGGTCACCACTGA
AX-94453282		92	1AL_3874841	1BL_3897780	1DL_2259291	89.02	83.82	73.3	TCATTCTCCTGCCCTCTCCACTTTGCTGCCTCCGATTGTACCATCACCAA[K]CCCCACAGTAGGCAGATCAACCGAGCCAAGTAGCCGGACAAGCATGGCCA
AX-94866395		93	1AL_3974808		1DL_1682742	89.02	#N/A	73.3	ATCAAGTTCCACGGAAGCTACCAGCAGAGCGACCGAGAAGTTCGTGGGCA[R]AAGAACTACTCGTTCATGCTCCGGACAAAGAATCCTTCCGGAAAAGTTCC
AX-94757967		94	1AL_3956742	1BL_3815469	1DL_81850	#N/A	#N/A	73.3	ATGCCTGCTAGGTTTGCTTTGAGTTGCAAGCACACAAATAAGTAGGCCCG[S]TCGCACTGTATGTTGCGGAAACCGCGAAAGCGATTTGATCTCCTGTTGTT
AX-94782677		95	1AL_3235171	1BL_3863712	1DL_2287849	#N/A	#N/A	73.3	GGGCTAAAGATGCCGAAGAACGGAAAGATGAGTGACCTGTCCCAGAACCT[K]AACATCCAGCAGATGACCAAGGCGCTCCCGCCGCAAGTGCTGAAGCAGAT
AX-94972996		96	1AL_2178622	1BL_3898360	1DL_1320525	#N/A	#N/A	73.3	CAGGTGAGGGGTGAGGAGAGGAAGGCCATGGAGAGAGTGAAGGAGATCAC[Y]GGTTACTTCCACGGCAACACGGCGAGAGAGGAGGCGCATCCTCTGAGGAT
AX-94777625		97	1AL_3922894	1BL_3853914	1DL_2251988	96.19	90.46	73.3	TCACGGGCCCATCTGGGCACTATGTACTGCGCTGGTATTTCGATGACTCC[R]AGCTGCGTGAAAACTCTGAATATGTGGCAGCATAAAATCCCATCCCTGGT
AX-95232405		98	1AL_3976332	1BL_3797997	1DL_2243176	#N/A	90.46	#N/A	AGCATTACTTCTGAAATATGTGGCCTGATTGTCGTGTTGTCTGGTACCAT[Y]TTGTTGCATGTCACCAAGGATTACGAAAGGATCCCGCAATCGAGAAGCCT
AX-94426657		99	1AL_3979632	1BL_3797997	1DL_2243176	#N/A	90.46	#N/A	TGTAAACAGCATGTTCATTTACGGAAGCCAAGATGAAGTGAGACGCTGCA[R]CCTTTCTTTCTTACCATAAGACCTCTACCGTTCATTTTGGTCGAAGACGA
AX-94403165		100	1AL_3888596			96.19	#N/A	#N/A	GCTGCACAAAAGAGATCCTACGGCTGGCACAA[S]ACTTCAAGACGAAAGTCACTCCACGGGCGGTCATCGCTCTTGAGAATTAACCTGCCTCCCCTAGTCAG
AX-94577493		101	1AL_3877640	1BL_3824592	1DL_736649	96.19	#N/A	#N/A	CCCTGCCCGCTCTGAAGCACACACCCATCTGAGTGAAAAACCGCAGCTTG[Y]GAAACAAGAGAGGCGAAATGTGGGAGGGCAGAGAGCTCCTGGGTACAATT
AX-94812819		102	5BL_6638949	1BL_3860073	1DL_2246642	96.19	90.46	81.92	ACCGTCCTCGTCAGAATGGAAACAGGGAACATATATCATAGCCTTGTTCT[M]TTGTCAGCAATTTGTTTCACATTTCTCCAGTTACAACAGGACATTTATCC
AX-94849593		103	1AL_4838		1DL_1374067	#N/A	#N/A	81.92	AAGCACAGTGATGTGGTGGTGATGTCTAGCGATGGGCCTCTCGGTACTTA[Y]GTCAACAATCATGGGTACGTGCATGCAACGATTACTGTGAACAATGCAAC
AX-94472407		104	1AL_3884182	1BL_3865870	1DL_2259990	107.49	97.83	81.92	CGCCATTCCCTTCCTTCCCCTGCCAATGGTAAGCAGAACTCGCACTCGCCGCGTAC[R]CAAAGGCCAATCCATCCTGGTACCAAAGAGGGAGCGAAAGTCGA
AX-95239366		105	1AL_3897080	1BL_3916766	1DL_2270439	107.49	#N/A	#N/A	CAGTTCCAACCAAGGAATTATTGTCGAACTAATTCTTCGTCGGTTGTAACATGTAGCA[Y]TTCAACTGCTTGGTCTGATTGTAAACAGAGCATACTCACTCT
AX-94419112		106	1AL_3896886	1BL_3873362	1DL_2272429	107.49	97.83	81.92	CGAAAATCATCATCCTTACGTCCGAAATTGTGATCATCTGACCATTGTGG[R]GCTTGATTGATGTACCATTTACTTGTTACATTACAGGATGACAAAAGGCC
AX-94795738		107	1AL_3905288	1BL_3920055	1DL_865773	#N/A	97.83	#N/A	TTTGGTGCCCAGACGAGCGGGCTCTCTTCTGGGATTGTAATCGGATCGGC[Y]GAAATAATCATTGTGTCTGGACCTATTTTGACCATAGTGCAATGAGATGG
AX-95228723		108	1AL_3905288	1BL_3920055	1DL_2198374	#N/A	97.83	#N/A	TCTGCAAGGCCTGTAACCCTCACGATACGAACAGGCGAAGCCGGCAACGC[Y]GCCGTAGCAGTGTATAACCTACTTGCAAAGTTGCAACTAAGCTTTCTTTA
AX-94873049		109	1AL_3932783	1BL_3853138	1DL_2245302	#N/A	97.83	#N/A	TGGGGTATGGGGGCCAATGGAAGGCTGGGACATGGTGGCATTGAAGATAA[R]AAGAAACCAACTATTGTGGACGCATTAAAAGACCGTCACGTTAAAAGTAT
AX-94813554		110	1AL_3924040	1BL_3878460	1DL_2224639	#N/A	101.22	#N/A	CATGTACAATGCTCTAGCCAAGACCGTTTCGAAACGGATTAAGAGATAAC[Y]TTAGCGGCTCGGCCTTTCTGATGGTTCATGGTATTTCTGTAGAAAATAGG
AX-94797478		111	1AL_3977585	1BL_3893983	1DL_580118	121	106.59	114.48	CGGAGCTAGGCCACTACACTTGCATGGTGGACATTCTTGGCCGTTCGGGT[R]ACCTAGATGAAGCTGCCCAAGTGATCAGTGGCATGAATGTTAAGCCAGAC
AX-94992289	1JL-3	112	1AL_3841476	1BL_3824183	1DL_1287956	164.59	111.09	125.85	AGAGGTCGAAAGTCTAAGGGGCCAGGCTGCAAGAGAGTTGCGTTTCGGCT[S]TTTGTTTGTTTCATGGTCGGCATCTTCATCGGGTTCACGCCCTTCTTCTC
AX-94620385		113	1AL_3965793	1BL_3824183	1DL_1287956	#N/A	111.09	125.85	TCGTAGTGTCAGTCATACTAGTAGCAGTGCCAAGCAGAACTGCCTGACCA[R]CTTTTTCCTATTTTTGTGTGCTCGCTGTATTCTTTTTGTGCCTTTCGTTT
AX-94892248		114	2AL_6361672	1BL_3804100		#N/A	123.97	#N/A	TGGGATTATGGTGTACAACTCCTGCTCTGTTGCAAACTGAAATTCCCATC[R]GGTTCCATGTGTTTATAGGGTTTCTTAGCCCCAATAGGCAGTGTGATAGG
AX-95116693		115		1BL_3876332	1DL_66772	#N/A	123.97	#N/A	AGGATTCAGCAAAGAGCACTCAACAGCAGCAGTAGGCAAGCAGAAGCTGT[Y]GCAGCATAGATGATGGCTAAGAATATAACAAAAACACCCTATTAGTTAAC
AX-95163518		116	1AL_3872663	1BL_3874709	1DL_2253003	#N/A	111.09	114.48	AGGGGAAAGAAATCAAGTGGTGATAAGATGAAGAGATCCAGGGCAAGGGT[M]TAAGGTTGTACTTGTTTTTCCTGAAGTTGATGCTTGTCAGTTGAATGCCA
AX-94592406		117	1AL_3883760	1BL_1069416	1DL_2205216	156.58	130.33	135.92	GAGAGAGGATGATGAGTCTGTCTGTCTTATCAATCAATACTTTGAGAGCC[R]GAGACTGTGCGAGTCGGTTTTAGGTTGAAGGCTTGATTTGGAGTAGTCAA
AX-94420603		118	1AL_3912597	1BL_3920889	1DL_2255881	#N/A	130.33	135.92	CCAACAACAGGAACATTCACCCCAGTAACTGGCACGTTTGCCTTTCCAGC[R]TAGAATGTTTTAGCACGAACAACATCAAGAGTGGTCACACCAAACAGCTT
AX-94513086		119			1DL_2263463	#N/A	#N/A	135.92	AGGCCATCTGACAGTAGCAACCAAGCCAACACTTTCAGCTTCATAACGCA[Y]CTGGACCTCCAAATCCGTTTGAAGGGTTCCTGAATTGTCTGAAGAAATGT
AX-95092365		120	1AL_3915299	1BL_3798340	1DL_2262634	#N/A	148.04	#N/A	TTTAAACCCCTCCAGTTTCCCTCCCCAGACTCAAAGCCACATACACAGTC[Y]GTCAGTCACTCTATCCCCTGCCTGGACACTGCCATCATCTAAGAACAGGA
AX-95014957		121	1AL_3947245	1BL_3798340	1DL_468555	#N/A	148.04	135.92	AACTCCACCTCAGAAAACAGTGTGAAGACAGATGCTGAAGAAGAATCAAC[Y]CATGCTAACCTGGAGGAGCCAACAACATCTGCATCTGATACCAACAAAGG
AX-94601839		122	1AL_3884595	1BL_3798341	1DL_2267510	165.025	148.04	135.92	GAAATATCTCAAGCAACTTAATGCTAGTTGTCATGATGGTCACATGGGTA[R]CAAGAACACGCGGAAGGCCAATAGTGATGATAGCAGGAGCAGCAGCCTTG
AX-95158537		123	1AL_3922137	1BL_221713	1DL_2259748	165.46	#N/A	135.92	TTTTATCTATGACTTCGCCCTGCGAAGCCAAATTGTATTTTTTAACCATT[R]AAGACACTCTTCTACCAAGCTCTTTTGGATTGCTGTGCTTGCCACCAAGA
AX-95152825		124	1AL_3922137	1BL_221713	1DL_2259748	165.46	#N/A	135.92	CAAAGAACAGAGATTACAAATGTAGACGCTTTACAAGAAGATGAGATCCT[Y]GGTGTAGACCACAAGAGCCATGTTTCTATTCACGATTATCTTCCAGCAAT
									#N/A
									#N/A
name=Chr2J									#N/A
AX-94813746	2JS-1	1	2AS_5264433	2BS_3198868	2DS_5387127	0	0	0	TTGCAGGACCAGGAAGAAGATAGGAACCAAACATCGACGATCCATGACGC[R]CATTTGTTCCGATGCACAACCGAGCGAGCGATGCTACCCGGTATTATTTT
AX-94698374		2	2AS_5247752	2BS_5217168	2DS_5386473	0	0	#N/A	GTTCCTTTGACCTTCGGGCGTAACCTCGCTGTTTCTTTGGATG[S]CAAGGCTGGTCAGATTGGTGAAGTATCTGAACACAGAACTGGCATGGAGAGAGTGGC
AX-94945962		3	2AS_5247753	2BS_5217168	2DS_5386473	0	0	#N/A	GATGAAATCTGACCCTTTGACACTGCCATCCTATGATGTTGATTCTCTTT[Y]CCAGAAACCTCAGTACGAAAACTGGCCTCGCTCTCAAATGAAAGCATATC
AX-94925196		4	2AS_1898166	2BS_5239924	2DS_5345094	8.86	#N/A	9.2	TCGGAGAGTCTTCTGCCAATGGGAGTTCACGCAATCATCGCCAAAACAAT[R]ACATGCTGCTACCTTCGCTGTCCAGTCATGAAAGTACTGCTAATTTAAAT
AX-95026805		5	2AS_1898166	2BS_5239924	2DS_5345094	8.86	#N/A	9.2	CATCTCAGCCAAGTTCAGCCGCAAGAGGTTCAGCTGATGTACCCAGGAGA[K]CCTCACTTGCTGCTAGTGTGTCTCATTCCAGAAGTCCAAGCATTGCATTG
AX-94994771		6	2AS_5252234	2BS_5233159	2DS_5328893	8.86	39.705	9.2	ATATGGCAGTGCTTATCTTCCATGTGAGCTAGGAAGTGGTACTGGTTCTC[Y]GGAGTCAGGCGATGACAGTGCTGGTGGGGGATTGATAGTCATTGGATCCA
AX-95158120		7		2BS_5155464	2DS_5321747	#N/A	39.31	9.2	CACGACGACTGCGTCAAAATACTTCAACGTTGCAAGGAAGCCATCCCTGC[Y]AGAAATGCTGGAGGAAAGGTGATAATTATAGATATGGTAAGAGGATCTGC
AX-94742594		8	2AS_5244808	2BS_5189542		8.86	#N/A	#N/A	CATATATCACGCAGATGTGCAGCAGCGATGCATTTTCGTATTGAACAACA[S]AGACCATTTTAATAGGAAGACAGATGGCCTGTTGAATGAGTTGCTGTCTG
AX-94746648		9	2AS_5241131	2BS_5220288		8.86	#N/A	#N/A	ACTAGTGTACTTTGCAGGGGACTATTCCATCAAAGCCATCTAGAATCTAT[Y]GTGGTTTTAAACATAAACGCTGGCTACAAGCAGCTTGTTTCTGCTGAGGG
AX-94511082		10			2DS_4591451	#N/A	#N/A	13.83	ATTCAAATACTAAGGCTGGATGGCTTATAAACAGCAAGAACATACCACAC[K]CTGACTAACATCGTGAAATCACGTCACCGATATAGCGATACATGGTTACA
AX-94485803		11	2AS_5283924	2BS_5246502	2DS_5350902	8.86	#N/A	13.83	TAAGGATTCCGCCACCCAGATCGATGTCAGTAGGCTGGGAGGATTGTCAA[R]CAGTGCATCTGAGAAACAGCAGTCTGAATTTACAGTACCAGTAATGAAGT
AX-94947404		12	2AS_5264907	2BS_5243742	2DS_5389775	8.86	40.93	#N/A	TGCTAGACGATATCATGATATATTTAGGTGGTTGGATGGCGACAATTATG[M]ACTTATTCTTCGCATGGTTTGAATTACTTTTGTTCGTATGTCTGATAAAG
AX-94491351		13	2AS_5267631	2BS_5168250	2DS_5319403	8.86	40.93	#N/A	GCTAGCTAGATGATAAAACGTGGATGGCAATGACCGTACATACCCATGGA[Y]CTGTTCTCAGGATGGTCAGAGTCACATCGATCTGCCGTGCACGCCTCTAA
AX-94453818		14	2AS_5196384	2BS_5194923		8.86	39.31	#N/A	AAACAATATTGAGAAAGCATGCAATGTTGCTTTGATCGTGCTGGTGCCTA[S]CACTGTTCTGCTTTTTATGTCACTGTAGTATCATCTCTATTAGTTGGTTA
AX-94826947		15	2AS_5279345	2BS_5219567	2DS_5375260	8.86	#N/A	#N/A	TTGTGCTGGACGGACAGAATGTTTCATGTAAAATTCGACGGTTTTCACTT[S]AGCTGTCGATGGTATGGCGAAAGAAAATTAGGCATACTGTATACACCAGC
AX-94933014		16	2AS_5271735	2BS_5247053	2DS_5349408	16.45	#N/A	#N/A	AGGGTGAAGCCGCCCTTGAGGAAGGACCAGCAGTCGTTTCGCACCAGAGC[Y]GTGCCCAGGCACTGTGATCCAGCGTTGTCTAGTGACAGGATCTTGGCCTT
AX-94742600		17	2AS_5309087	2BS_177798	2DS_5342673	33.16	61.37	33.06	GCAGAGCGCCAGTCTCGTGCCGGGCAGCAATCGATTCTTGAAAGGGAGAG[Y]CTGCCAAGAGCCGAGACATCTATACACGCGTTTGTGACCAACATTATCAG
AX-94495792		18			2DS_5364330	#N/A	#N/A	34.78	ACATGTTTCATCTGCAAGATGGCTACACATCAGGAACACAACTGTCCAGT[Y]AGGAAGAAACCTAATCTAGCTACCACGTACTTTGGGAGTGCAGCTCCTCG
AX-94460284		19			2DS_5364330	#N/A	#N/A	34.78	GGAATTCTCAAATCTCGCTGGAGTTGTAATCTGTATTGTG[M]CAGCAACCTCTACTCTCGCCTGATTCAATTTTCCTCCACCAGATCGGGGGATGAGGCCAT
AX-94390334		20	2AS_5233155	2BS_5236986	2DS_5364330	33.16	61.37	34.78	GTCTCATCTGCATACCTACAGTTGCTTTGCCCGTGCAACGTTGTACCTCT[R]ATCTCTCATTCCCAAAACTTGTTACCGATTCAGGGGTGGGGATGGCGGAC
AX-94905132		21	2AS_5233155	2BS_5233743	2DS_5389327	33.16	61.37	34.78	ATGGTACAACAGAGAACAGCAAAACGGACGGAGGAGAAATCAGTGGTATA[S]AGGCGCAAGCTACAGGTGATAATTTGGGCAGACATGGTCCCCAAAATCAA
AX-94770692		22		2BL_6445126	2DS_5356218	#N/A	#N/A	35.2	GAATGGCTGTTGCAGAATAGTTATCACCTAGAGCATATAGAGATAAGCAA[Y]GCGCAACTGTTGCAATCTCTGCCTCTGAAGATGCATAACATGCATGCCCT
AX-94982172		23	2AS_5188171	2BS_5226278	2DS_5359716	42.28	60.925	35.2	GGTTTCCTACGGGGACAGAGGCACCTGCTGAAGAACATCAGGCGTCGAAA[R]CCTCCCGCTCATACTGCTTCAAATCAGCAGTCCCTTGGATCTTACCTTGA
AX-95191713		24	2AS_5188171	2BS_5226278	2DS_5359716	42.28	60.925	35.2	ATTCTATCAAATTGCCGTGACTTTCTTCATGTTTCATCTATCCACCCTGT[R]GTGCCTATGCAAGTGTCGGCAGTGATTCCCCACCGTGTCCTGGTCTTCGA
AX-94903195		25	2AS_991388	2BS_5216472	2DS_5359717	42.28	61.37	35.2	GCCATCGAGGCCGACCCGACGTTCCACCCTGATTACGCCACAAGGAAGGG[R]GTCACATTGCTTCCCGTATGCCGCCTGGGTCAAGAATGACACGCTCAGCT
AX-94725805		26	2AS_5187080	2BS_5202580	2DS_5373970	46.79	74.4	51.71	TTCCCAGTGCAGGCCGCCACGGTGGTGGACTGGTGGATATTGAGATGAAC[Y]GGGCAGGCCCTTGCGTAACGCCAGCTCCAAGGAAGGCGAAGAAGATGTTG
AX-94734478		27		2BS_5199880	2DL_959582	#N/A	74.4	51.71	ATCTGCTATTTACTTTTCTGGCGTACAGGTTCACATAAATCTGAGATGAT[W]AGGATTTATCAGGCAGGAGCCATGCCATGCCAGCAAAGAGTTGCAACAAT
AX-94582320		28	2AS_5199858	2BS_5170578	2DS_5389335	#N/A	#N/A	51.71	AGGAGGCATCTGTAGTTTGTACATAGGTACCAGATTGCCATCATACAGTT[Y]AGTGATTAGGGGATGAATTGGAGGGTGAGAGATTATACCGAGACCGACTT
AX-95100388		29	2AS_5300794	2BS_5207946	2DS_5328316	#N/A	76.86	51.71	AAGCAGAGAGCTGACGTGAGGCTCTACTATGGCGCCAGGAATCTGGAAAC[M]ATGGCGTATCAGGAGAGATTTGCAGAGTGGGAGTCATCTGGGCTCAAGAT
AX-94452314		30	2AS_3230294	2BS_5227674	2DS_5323785	#N/A	74.4	51.71	CGGGATCTTGCGATTCTTTTATGTAGCAGGTAAAGGATGATGTGAACAAG[Y]CGCCTCGTTGTCCAGATTGTTTGGTAAGATCTTGGATGCAAAATTATTTT
AX-94836686		31	2AS_3230294	2BS_5227674	2DS_5323785	#N/A	74.4	51.71	GAGAAGAGGTGCTGCCATGGGCTTACCGGTGTTGACAGGATCGAGCAGAC[R]CAGCATCATCTGTCCATTGCATTGAACATGATTGATTGATGGTTCCGGGA
AX-94436387		32	2AS_5244055	2BS_4317329	2DS_5342534	46.79	74.4	51.71	TTGGAGCCCAAGTCGCCGTGCACGACTGCAAGATGTACATTTTTACTCCC[R]CCGTCGGTTTTTCTGCAAGTTGGTGATTGAAAAAGGTCAAAGCCACGCCA
AX-94956253		33	2AS_1136699	2BS_5209173	2DS_5352995	68.99	74.4	51.71	AACCTTCTTCTTGATGAGAACAGCAACCTGAAGGTTTCAGATTTCGGTCT[S]AGTACCATTTCTGAATGCAGAAGACTTGACGGGTTGCTCCACACATCCTG
AX-94854789		34	2AS_1136699	2BS_5209173	2DS_5352995	68.99	74.4	51.71	TCCTGTGGGGTGATCCTCTTTGTGCTTTTGGCTGGGTATCTCCCGTTCCA[R]GATAAGAATCTGATGAATATGTATAAGAAGATTGGGAAAGCAGAATTCAA
AX-94937467		35	2AS_5281416	2BS_5195980	2DS_5388672	68.14	74.4	51.71	CCTCCCCCATTCTTCGACCTCGTTAACCTCACCCAATCCTTCGGCGACAA[R]GGCTTCACCGTGACCGACATGGTCGCCCTCTCGGGCGCCCACACCATCGG
AX-94987839		36	2AS_5273927	2BS_5161842	2DS_5331953	#N/A	74.4	51.71	AGGAAATTCGAGAAGGCGAGAGGAAGGAGGAACAGCAGGGGATTCAAGGT[Y]TAAGATGTGGAATTTCTGGCGCACTTGTGTCATATTTTGCTATCTTCGGT
AX-94924010		37	2AS_5184941	2BS_5208645	2DS_5342620	#N/A	77.27	51.71	TCATATGACATGGACCGTGGTAAAGCTCGTGTTATCTGCAGTCTAAAAGA[K]CACTCGTATCACACATTTCCTCCATATCTTCCCTATGTTCCATCTTTCTC
AX-95128863		38	2AS_5195944	2BS_5205105	2DS_5377399	68.14	77.27	51.71	ACGTTCAGCGGGCACAGGGACGTCGTGCAGTCGCTGGCTGTCTCTGCCGA[Y]GGCAACTCCATAGTCTCGGTCTCCACGGATAAATCTGCCCGCGTCTTTGA
AX-94717113		39	2AS_5196356	2BS_5245285	2DS_5357883	68.14	77.68	79.14	CAGCAATGATCTCCTGTGCCCTCAACCACTGCTTGCCCAAGAGAATT[Y]CGAACTGCAAATCTTTCTCCTGTCTTGCCTCTCACAAATACTTGACCACCCGT
AX-94643588		40	2AS_5278548	2BS_5155171	2DS_5320492	68.14	77.68	51.71	GGAGGTTTTGGTTTCTTCTAGTTCCACGTTTGTATATTCTTGGTAAAGGA[Y]ATTCGCCCCTTCTTTCGTTAGTTGTAGCAGCTGCTAGCGAGAATGTATAT
AX-94661962		41	2AS_5250813	2BS_5227773	2DS_5366174	68.14	77.68	#N/A	TCTCATCCTGAGTAGCACTGCCATCAAAGGCGGATTCATTGCCCTCATCC[R]TAGCGCTGTCACTATCATCGAAGCCGACGAAATCCCCCAAAAGCTCGGTA
AX-94459390		42	2AS_5268602	2BS_5235943	2DS_5363052	68.14	77.68	#N/A	CCGGATCGTGCATTTGGGGATCTCATTTCTGCCTCTGGGATTACGGAGGA[K]ATGATTGACAGTTTGATCCTCTTGAAGGATGCCAGGGGAATACCAGGATT
AX-94876219		43	2AS_5237755	2BS_5231013	2DS_5389501	68.14	77.68	#N/A	TATCCATCGTCGATGCTCAAGATTGTCGGGAACAGGTTGCCGGGCTTCAG[Y]GCCGACGAGGCCAGGATGGTGAAAGGCTCCATTGACTATGTTGGTATCAA
AX-95247903		44	2AS_1916734	2BS_5216690	2DS_5345838	68.14	77.68	#N/A	CCTGACCGGTACAAGGTTTGATCAAGCAGAAATGAAACCGCAGGATGTGT[Y]CACAGAAATTGGTTTGTGCTAGGTCAGCCTTGTTGATTCCTAGTCGTCTG
AX-94690348		45	2AS_5297283	2BS_5214347	2DS_5324004	68.14	#N/A	79.14	GCTGCTGCGGCCATAGCATCAATAGACGCCAACTCACAATCATTTGCATC[Y]TTCAGAACGGTTTCTACAGCCTTAGCTAGCCGCTCATCCTGCTTCCCTCC
AX-94430029		46	2AS_5195508	2BS_5214348	2DS_5324005	68.14	#N/A	79.14	ACGTGAATATGAGGCCTGTGAAGCCAAAACGAAGCCTGTGAAGTATAATG[M]CATTTGATACTACTTCCACAATTATTTTCTAGTGAAGAAGATATTTATCA
AX-94983919		47	2AS_5306314	2BS_5197145	2DS_5372019	68.14	77.68	79.14	CAGGAGAGGAAGAAGCGGCTGATCAGCGGCGCGTTCAGGAAGAAAGGAGG[Y]ACCAAGGAAGACAAGGAGCTGCGCCTTGAGGAGCTGCGCATTATGCTGGG
AX-94501063		48	2AS_5204349	2BS_5199968	2DS_5337499	68.14	77.68	79.14	ATGTTGCGTGCGATACATACATATGCATTCCCGTGTATAGAGTTTGATTC[S]AAATACCTGTAGGCCCTTTTTCTGGTGTCNNNNNNNCTTGAACCAAAGTT
AX-95113524		49	2AS_5203350	2BS_5162746	2DS_5328123	68.14	#N/A	79.14	CAGATCTTGTACCCGAAGAAACAAATAAGGAATGGTTAAGCGGTACCAAA[R]GTATCCGCTCGGCAGGGAAAAGTTTAAAAGAGAGGGTTCAGAACAGTGGC
AX-95074133		50	2AS_5307498	2BS_5192204	2DS_5383889	68.14	78.5	79.14	TGTGGCTGTAGTGGTCTTGTGTAACATCAGATTGTTGTGTCTCTCAGCAC[R]TTGTTTGCCAAGCTTTCCGATTAATAACTATGTCACCGTTCTGTATTTGT
AX-95090395		51	2AS_5236728	2BS_5247359	2DS_5382295	68.14	78.5	79.14	TACCCACTACTTCCAGCTTTCTTGAGTTCGTAGTTGATGATATTTTGCGT[R]AACATGGGTATTTATCGGCTGGAGTTTGTTACTGAAATTCTATGTTCGTT
AX-94521814		52	2AS_5298162	2BS_5225701	2DS_5371821	68.14	78.5	79.14	TGGCAAGAAGCAGCACTAAAAGTGACTAGGATTATGGTGATAGGCTGTCA[R]TACAAAATGCGGCAAGTCAAACATGTGGGAAAGCCCTGCTTAACCATCAT
AX-95222525		53	2AS_5296179	2BS_5211394	2DL_4780001	68.14	78.5	#N/A	AATTTATCAGGTTATTAAGTTTATCTGCACTAGTAGTGAATAAGGTTGTG[R]TTTGCGCATGATCGAGTATGTGTTTAGCTCAGCATATACAGATTGCTGCA
AX-94632739		54	2AS_1305854	2BS_5191402	2DS_5371249	68.14	77.68	79.14	TGTCTGGTGATCTTTATGCCCGAGTCTTTCATCAGCCGCAGCGCCCTGTC[R]AACGAACTGATCCTATCCCCCACATTGCTTCCCAGAGCGATCACAATCTC
AX-94641729		55	2AS_5224596	2BS_5210322	2DS_5380297	68.14	78.5	#N/A	TCAGGGATAACGTCAAGGACGTGATGTTCTATTGTTGAATCGGCCCATTG[R]CAAGGTCATGGGAGTCGTGTGTTTTGTTGGCTTGCTGCTTAATTAGGTGG
AX-95141009		56	2AS_5193315	2BS_5245909	2DS_5342634	68.14	#N/A	79.14	ATGGCTTGGACTGGGGCCGAATGCCGCCCTGAAGCCAAACCAATAAGGCGGCATGACAG[R]AGCCTTATGCCCTTACCAGAAACATCTGAAATGTGCTTTGT
AX-94926150		57	2AS_5293871	2BS_5244571	2DS_5341461	68.14	#N/A	79.14	CATATCTGCCCTGTGAGGTTTTTGGACCTTAGGTCGAGTTGAGTCGTAGT[R]TTATTACTGAGTGTTATTTGCTTCGTATGAAATGAGACAATGTGGTTGGA
AX-94640360		58	2AS_5277147	2BS_5159733	2DS_5334857	68.14	81.01	79.14	ACTCCATGCAAATCTGGAGGCTACATGAGGGAGCTCAACCAAATGTCTGA[Y]CACCGTCTCGCCGTTTCGCAGTCTTGACAGCCGTAGACCAGCAGATCTTG
AX-95227457		59	2AS_5224601	2BS_5174710	2DS_5385133	68.14	78.5	79.98	GTGCATGAAGGATAACAAAATTGGCGGTGTACCCGTAGTAGAAGGTCCCC[R]AAGGAAACTTGTTGGTAGTGTGAGCATAAGGGACATTCGCTTCCTGTTGC
AX-94498955		60	2AS_5293356	2BS_5196321	2DS_5373968	68.14	83.97	79.14	GCAGATCTTGTGCCTAGCCGGGTACTCAAGCAAACTCGAATTGATGTGAT[R]TTCAAAAAGGAGACGGAGACAAGATCAAAACTTAGCAAAGCTTGGGCAAA
AX-94862625		61	2AS_2912875	2BS_5192295	2DS_5324183	68.14	78.5	#N/A	TGGCTGCTGGTGAAGCATTAGCTTTGTGCTTTGAGTTAAATCTACTTGAT[R]TCTCCCCTTCTGAAGATGCTGATGATGACACTGGAGTACCTGGTAGCTCT
AX-94520053		62	2AS_5303975	2BS_5243338	2DS_5388377	#N/A	83.58	35.2	GGTGACGGTGCTTTTTGCTCCTAAGAAATTTACCATGGATGACTGAAACC[Y]GATCTGTAATATCGGTGNNNNNNNATCTTCTATACTTCCTCTGTAACTTA
AX-94637944		63	2AS_5258235	2BS_5231482	2DS_5339946	68.14	82.72	79.14	ACACAACCATACACGGCGGAGGAGATCCGGAAGATCTTAGACATCAGGTG[Y]GAGGAAGAAGACGTTGAAATGTCTGCTGAGGGCAAGGATCTGCTGACAAA
AX-94703888		64	2AS_5228330	2BS_5243849	2DS_5386804	68.14	83.58	#N/A	GGCCTCGGCGGTACTAGCATGATGACGCGAGGACTTTGATGAGATGTGAA[Y]CGGCGCGGCGTCTGGCCGGCATGGAGCGGGATTGGTCGTCGCAGAGTTCG
AX-94535299		65	2AS_5272834	2BS_5216703	2DS_3858676	68.14	#N/A	#N/A	CACCATAAACAAAAGTATATGTTTGCCTTGGCTCTGACTATAATCTTAAG[Y]TGGCATAGGATACTGCTGTGATGAAGTGACATCGTAGGACTTGTCCACTT
AX-95238464		66	2AS_5277275	2BS_5159031	2DS_1645655	68.14	83.58	79.56	TGTGTCCAGGAGGAACGGATGGCACGTCGTCTCAAGCCGACTGCCTCGTG[Y]CATTACCGGGCAACGTGGGCAAACTGATGGATGCAGATGGTGAGCAAATT
AX-94431627		67	2AS_5190107	2BS_5168692	2DS_5341697	68.14	83.97	#N/A	GGATTCACCTACCTCCGGTTATCGAATGAGCTACTGGAGGGACAGAACTA[Y]GCCACTTTCCAAACTTTTGTTGAGAAAATGCATGCTAACCTGGGTCATGA
AX-95109215		68	2AS_5254593	2BS_5244906	2DS_5376440	68.14	#N/A	79.98	CTGAAGATCCCACTGACATCATGCCATATGGAATGGGACGTGGTGAGGAA[R]GCTATCTGCTCGGCGTACTTCCATAACTCAGCAAGGTTGAAGGGCATAGG
AX-95107419		69	2AS_5215067	2BS_5179326	2DS_5389658	68.14	82.72	#N/A	ATTCTTGTGACTTCCCATGGTAGACGCATGGACTGTTCTGCACTCTGTCG[S]TGCATTGCAAAAGACCTCATTTTAGATGGTTGAGTGCCTTTCTTTTCCGG
AX-94510384		70	2AS_5215067	2BS_5179326	2DS_5389658	68.14	82.72	#N/A	GGATTTGAAATGGCACCGTCTCTCCGTGATGTATCATATATTCTAGGAAT[Y]CCAGTGACTGGTCATGTGGTGACGGCAGAACCCATCGGTGATGAAGCTGT
AX-95217835		71	2AS_5279451	2BS_5226790	2DS_5347502	68.14	83.58	79.98	GTGATGTGCAGGTCTGTACTTGCCATAGGTTTCACTTCCATTGGTTTTGG[Y]TGATGACCTGGAGCTCTGCTGCACAATTCCTGTTTCAAGTCATGGCATTG
AX-95232711		72	2AS_5233334	2BS_5238900	2DS_5386216	68.14	#N/A	79.98	GCCTGATCGCAGGTGTTAATTTGTGTGTACAAAACCCAACAAAACCTTGT[Y]GAATCATGCACCTATCATGGCCAGTACTACATGCAACCAATAATTGTACT
AX-94632187		73	2AS_5237431	2BS_5238900	2DS_5386216	68.14	#N/A	79.98	AAAACCCAACAAAACCTTGTTGAATCATGCACCTATCATGGCCAGTACTA[Y]ATGCAACCAATAATTGTACTGATTATCTTGGATGATTGTAAATTCCGGTT
AX-94498626		74	2AS_5200802	2BS_5205617	2DS_5364365	68.14	83.97	79.98	ACTGGGTGGGGTGTTCGGTCTCTGGATCTCATTAAGTCTGGCACGTTCAT[Y]TGTGAGTTTAGTGGGATTGTGCTTACTCATCAGCAGTCAGAGATAGTGGC
AX-94639026		75	2AS_5201514	2BS_5241110	2DS_5325721	68.14	#N/A	78.255	GACAGGGAAACTCTGATCAGCAACATCAAGAGCACTTACAACGAAATCAC[Y]GGGAGCAGCAGCTAATTATGCAGCATTTGCAAGATGACGTCAGTAAACAG
AX-95210621		76	2AL_6391183	2BS_5179389	2DL_9733687	#N/A	83.15	#N/A	CTATGCCCTTTACTTGATTTTGCCCCAGAGAAGCGCCCGACAGCTGCACA[S]TGTCTAAAGAATAAATGGCTTCAGCGTGATGATGGTAAGAATGTTACCAA
AX-94616144		77	2AL_3976621	2BS_5172988	2DL_9902662	#N/A	83.97	79.98	GGAGCCGTGATAGCGTGCCACACCAAGCAAGAGTTCGACACCCACATGGC[Y]AATGGCAAGGAGACCGGCAAGCTGGTGATCATTGACTTCACTGCTTCCTG
AX-95106097		78		2BS_5172989		#N/A	83.97	#N/A	GGTAGATAATCTCTTCCCACGTGGTTCTTTTAATCTAGAATAGCAGCCAT[R]GAATATTATTGTTTAATCAGGCAACAAGTGCTTCACGACTTGCTTCTAAT
AX-95149610		79	2AS_5218723	2BS_5210901	2DS_5351854	68.14	85.22	79.98	TCTGTGGATGAACCTTTTATGTCCAGGCATGTCTGTTGAACTATTTGCTA[Y]GTGCCTGTGTTACCTGAAATCCAAATGATTTTAGTAATCTTGATGTGTAG
AX-94607025		80	2AL_6419577	2BL_7963932	2DL_9886738	68.14	84.4	80.365	ATATTCAAAGAATATGATAGCTCCATGTTTGGTTGAGGGATATGTTATGG[Y]GGCAATGTCCTTTGGAATCACAGGGCTTTATCTCCAGTGAACCTAGCTGT
AX-94457991	2JL-1	81		5BL_10907086		#N/A	46.375	#N/A	CCCCTCGCACAACCGCAGACCATCTCCTGCATGTATTTTGTCCTCTGCAC[R]TTTAGACTGCTCCCAGTGTATCAAAGTTAATCCCTAGTTTTGGTAGTGAC
AX-94619456		82		5BL_10793892		23.15	46.76	#N/A	TTCTGGGCTTATGCTGAAGATTGCATCATTCTTATTAAAGGAACCTTACT[R]TTTGTGTCCTGGAGATAACATGCTAGAAGGTCACATTATCAGTGCAAGAA
AX-95126692		83	2AL_2351368	2BL_7932996	2DS_5389644	68.14	#N/A	51.71	GGAATGGCCTAACGCATCTGTACCGTCTCACTGAGTTTGGGCGGAGGTAA[Y]ATTACCTGACTCACCGTCCTCCTACCCGAGATGATGAGACTGCTTCTTAC
AX-94512204		84	2AL_6379613	2BL_8051093	2DL_9821308	68.14	81.865	#N/A	AACTGCCGGGAAGCAACAGGAGAATGGGAGCTCAGTTGTTGCTAAGAAGG[Y]TAGTCCTTCGCTGTCGGATGCGGCCAAGAGGAGTAAACCGGTGTCAGTCC
AX-95151179		85	2AL_6420325		2DL_9903037	68.14	#N/A	#N/A	AAGCCGGGAGCAGAAAAACAAGAGCGGTGGCAAGATGTATGTGCAGGACA[R]GATCGAGGAGTACAGTGATGAAATCTTCAAGCTTTTGGATGATGGTGCAC
AX-94541561		86	2AL_6408908	2BL_8003581	2DL_9906604	68.14	85.22	#N/A	ATGGGGCAGGTGGAAGGGGCCTTTGTTCAGGGAATTGGTTATTTCATGAG[Y]GAGGAATATGTGACCAATACGGACGGGCTGGTTGTCTCGGACGGGACTTG
AX-94561243		87	2AL_6408908	2BL_8081481	2DL_9860691	68.14	82.72	79.14	TCTCGGGTTATTGAGATTTTAAGACGAGAAGGTGATGACTGCAAGGATGT[S]ATCTTTGGTAAGATTGCTGATCACATGGAAAAGGTGTCCTCTCATTATGT
AX-95115481		88	2AL_6390592	2BL_8074238	2DL_9843692	68.14	83.97	79.98	CCTCTAGTGACCCGATTTCTTCAGATTCACCACAAGTAGGGGACAGTGAG[Y]ATTCTCCTGCTATAATCTCTGCTCCTGTGGATGCCATGGAAGAAGCATCT
AX-94576695		89	2AL_6324501	2BL_8086500	2DL_9908344	#N/A	#N/A	79.98	CTGTGAGGGTTGTGGATTTTATTAGGTCTCTTCTAGCCCGTGCGCATTAG[R]TATGTTATAATAGCTGTCGACCAACGTTTTGGTGAAGACAAGGTTCATAT
AX-94810907		90	2AL_6344866	2BL_8052667	2DL_9841975	#N/A	82.72	#N/A	ATTTTCATTCGCCCTACATCGTGTTAGTAACTTGCTGGAATCTGTGAGCT[S]CATATTTGGCCCTGTTTAGCTTAATGCAAACTTAGAGCCGTTAAAATGTT
AX-95109355		91	2AL_6347340	2BL_7967145	2DL_9860739	#N/A	83.58	79.98	GTGGGGAAGGTTGTCGAGAGCCTTTACATGAGGTCAGCAAAGATCATGGC[Y]TGAGGAGATGTTTTGTTCTTACCCGGCGTCTCCAGTTAAATCTTACACTT
AX-94811232		92	2AL_6373619	2BL_7992362	2DL_9902032	#N/A	82.72	79.56	GCAGTGGAGCCATCTACTACAAGCAGGAAGGAGAAAGATGACGAGCCGTC[R]ATGCAGTTTGAGGAATCCGAGAGCCTGACCACTCCGTCCATCGAAGATCA
AX-94533178		93	2AL_6141046	2BL_7959101	2DL_9752697	#N/A	82.72	#N/A	AATAAATTTTGGACTTCGCTCCATAATGTTATCAAGTCAGTTTTGTTCAT[Y]GCTCGCCTCCCAATTTTGACTCCTTGTTTAGGCATATATACTTTGGCTTA
AX-94969543	2JL-2	94	2AL_6439688	2BL_8083480	2DL_9902739	68.99	83.58	79.98	ATCACAGAAAGGTAATTGTGTTGGTAAGCTGATGATGCGCATGTGAGCAC[R]TGCGTATTGTACTACTTGATGTACCAGTACATTGGTAGGCTAGGACGGCC
AX-95097228		95	2AL_6322824	2BL_8060152	2DL_9909590	#N/A	82.72	#N/A	TCTTTAGTACCTCGAGGATTATGATAACTGGTGTGTTTCTTGGGCCATCC[Y]ATTCTCTTTTATCCGTGGGTCCCTTTATTCTTTGATGATCAGTTTGTTCA
AX-94994927		96	2AL_6437031	2BL_7982489	2DL_9908557	#N/A	82.72	79.98	CAGAGAAGTGCCCAACTTCATGGGGGCACAGAAGATGAACTCTCACTGAA[R]GACTCTTTGGCGGCCGTGAGAAATGCAGCTCAAGCAGCGGCTCGGATTCA
AX-94493483		97	2AL_6346553	2BL_8086291	2DL_9854748	#N/A	82.72	#N/A	TTATTGGTTGTGGTGATCTGACTGGTGCTGCCTTTGTCAATCTCGTACCT[S]CTGTCTGCTGTATTGCCTGCTGATGGAGACTTATCTGGAACCATTACGAT
AX-94604557		98	2AL_6346553	2BL_8086291	2DL_9854748	#N/A	82.72	#N/A	TCACCGACGGAGCATAGGCGGAGTGGAGCATTCACATCATCATGTAATTT[S]AAGGTCGTTAACCCGATTATTGGTTGTGGTGATCTGACTGGTGCTGCCTT
AX-94902345		99	2AL_6357211	2BL_8072209	2DL_9893731	68.14	83.58	79.98	TTTCCTCGCCCCCACTAACACCTATATCTTTGGCAGATGTTTCCCGCAAA[K]AAATAGCAGAAACAACTATAGACACCAGAAGGATGAAGGAAACCTCGTGA
AX-94571673		100	2AL_6315128	2BL_7975844	2DL_9831205	68.14	83.58	79.98	TAGTCTATAACAATCTTAATTGCCCGGACACGGTCTCGGGAACTGTCCTA[R]TCAAGCACCTGACATTTCCTACTATCTGAATCTGGCGTGGCCGAGCCGAG
AX-94678917		101	2AL_6356860	2BL_8075479	2DL_9840202	68.14	83.58	79.98	CCTAGTGTTATGCTGTAAAGAAGCCGATAGAAGTGCGAACGGAAGTTAAAAATCTTTGTC[M]TTGGAACGAGGTGACATCATACATTGGGTTGTGTGACTGT
AX-95099384		102	2AL_6420729	2BL_8020178	2DL_9908553	68.14	#N/A	79.98	AAGACTTGATCATACACTGTGATATCAAGCCACAAAATATTCTTCTTGAC[R]CGTCGTTTGTTGCTAAAATTGCTGACTTTGGTATGGCCAAGTTAATAGGG
AX-95070974		103	2AL_6384566	2BL_2215627	2DL_9865930	#N/A	82.72	79.98	GCTGGTATCTATACTTCCGCACAGGGGTTCGAGTGGGGGCCTGAAATCGC[K]GATTTTGTGTCCGCCTTCCTAGAAAGCTACAGAAAGAGGATATTTGAGCT
AX-94528230		104	2AL_6384567	2BL_7940918	2DL_9828587	#N/A	82.72	80.365	GCCAAAGTACTTACCAATATTCCTGCACCTAATCTAAACTATTTTTCTTT[S]TCAGCTTTTACCTTAGTGTGTGGGTCTTCTTTGTCAGCCCAAGGAGAGCT
AX-94828061		105	2AL_6339980	2BL_8000394	2DL_9907214	68.14	83.58	79.98	CCCAAGTCTTGCTTGCAATCAAATGGTGGAACACGTGGGACTCCAAGAAG[M]AGCAGCACAAACTGAGATACGAGATGTGCAAGAACAGAACAGTACTGCAC
AX-94803709		106	2AL_6415685	2BL_8089891	2DL_9891927	68.14	83.58	80.365	AACCCAGACGGATGCTGTAGAAGAGGAGGTAACATCATCGACTCCATCGG[R]GTCCATTCAAGACGAACTTTAATCAAGATGTATGCATCGTATGTGTCCTT
AX-94775107		107	2AL_2907191	2BL_8031046	2DL_9901890	68.14	82.72	79.98	CATGCCTTTGCTGTGAATAATGTACATTCAAAAGAATTCGGGTTTAGCCC[M]AGGTCACCATTGAAAATGAGTGAGGGTTTGAGAAGCCCGCCTCATCCCTT
AX-94649558		108	2AL_6368813			68.14	#N/A	#N/A	GGCGGGTGCGGGTCGCAGAGGGCGTGGCAGTCGGGCCAGTAGGTGGGGCA[R]ACCCTCCTGTTCAACAGGTCGCGGCCGAGGCAGATGTGGCAGAGGTACGT
AX-95235860		109	2AL_6433833	2BL_7972607	2DL_9882715	68.14	83.58	79.98	CTTGCTAAGAATGTTGCTTTCGGTGCACGGACACATGAGGGCACAGAAGC[Y]GCAGAACCTGAAAAGTTGGAAAGTAAAGCAGAAGATATTCAAGGTAGCAA
AX-94461212		110	2AL_6400376	2BL_505180	2DL_9910963	68.14	83.97	79.98	TCTGCATCTGGTAACAAAATTAAGCTCCTGAAGGATGCTCATAGTTGGGC[Y]GACAGTAATTTAATTGAGGACATATTGGCTGGCGTGGATAATGATGTTGG
AX-94474243		111	2AL_6365794	2BL_8055962	2DL_9890036	#N/A	83.97	79.98	CTCGTCCTCCTGATATCGAAGACCATAGCCGATTGCTTCAACAAAGGTGT[S]TATGACCAGATCGTGGTGATGAAAGGCTTGCCATTCATGGAGGCTCATGC
AX-94910871		112	2AL_6359919	2BL_8039865	2DL_9822353	68.14	#N/A	79.98	GCTACTAGATACCATGTCTGGTTGGGGCATCTCACAATGGCTCTCTTTAC[R]CTGCACGGATTGTGTTATGTGATCTCATGGTCCCTCCTGGGGCGCCTAAT
AX-94394901		113	2AL_6333734	2BL_7951756	2DL_9895163	#N/A	#N/A	79.98	AAGGAGACGTGCTACCTGCTGCAGGGGAAGGTGAAGGTGTACCCGGACGG[Y]GAGGAGGGGTTCGTGGAGATCGCGGCGGGGGACCTGGTGGTCTTCCCCAA
AX-94489363		114	2AL_6408091	2BL_8081677	2DL_9830700	68.14	83.58	79.98	TCACTGTGATGATTTTGTGGCTCGTTTTGACATTCTTCTGGAATCACACT[R]AGACTTGTTATGAAGGAATGGAGGTCACAGTTTTGAACTATCGTAGGACA
AX-95170233		115		2BL_8080923	2DL_9830701	#N/A	82.72	79.98	TGCCGAGGCGTCCCGAACAGCGTCACCATCTAGCCCGCAGAGAGTAAATT[S]AAGGGACCGTGGGAATTTTTCAGCCTCGATATACTTTGGCCAGGGAACGT
AX-95256881		116	2AL_6395548	2BL_8090499	2DL_9747541	#N/A	#N/A	79.98	CCTACTTTGATTGGTTACAGTGGTCAAGGCGCTTGCAAATTTGGTTTCTA[Y]GAGTTCTTCAAGAAGTATTACTCGGATATTGCTGGACCTGAGAATGCAGC
AX-95070414		117	2AL_6439753	2BL_7976511	2DL_9847228	68.14	83.15	79.98	TCATGTAGCGGCAGCAATGACCAGTGGACGTCTGAGCGTTTAGCGGGTCG[R]TTTGAGAATCGATGGATGGTGTGTGCGCCAGTTACTTTCCGATTCCATGT
AX-94597153		118	2AL_6345523	2BL_8003891	2DL_9876879	#N/A	82.72	79.14	CATTGCTCATGCTTCCGCAACCAGAATACATGTCTACCAGGGAACTAACC[R]TGGCACCTTCCATAAGAAAATTCCTTCTGATGAGAAAGCCATGAACTTCC
AX-95209735		119	2AL_6429916	2BL_7981738	2DL_9861321	68.14	84.4	79.98	AAGAAGCAGGTTGATCCTAGGTTAGATCACCTTTAGTGGAACTACCGTTT[K]TTGTCTTAATTATCAGTACTTGGTCTGTGTGTCCCACTTCTACTTGCATT
AX-94793623		120	2AL_6379757	2BL_8093445	2DL_3549675	71.985	82.72	79.98	GGGACATTGGTGGATTGGGTATATCAGCTCAAGAGCACCGGCCGAATCGC[Y]GATGCTGTGGATAAGTCATTGAAGGGCTCTGATGCAGAGATCAGCGAGTT
AX-94702329		121	2AL_6345781	2BL_4832236	2DL_9909815	#N/A	83.15	79.98	TAGGTAGCCATAACATCTGTGAAAAGAACATCTGAGAAATTGAATGCACA[R]AAGAGCATGCCATGCCAGCAAGTAAAGTGGTTGCAGAAGAATGTAATTAC
AX-94826072		122	2AL_6321298	2BL_8091715		68.99	82.72	#N/A	CTCGCCACGGCCTTCATACTGCAGTCATCGTCCAGCCTCTGCGGGAGCCT[R]TTCAGCGGTTCCTGCCAAGGCGTGCTGGGGTGGTTCGCGGTCGGAGGGCT
AX-94936380		123	2AL_6424673	2BL_8035839	2DL_9909188	68.565	82.72	#N/A	GCGCGGGCGGGCTACTACACGGAGTACTGCAAGCAGTTCAACGTCGACCC[R]GGGAACAACCTCACTTGCTAGGTGCTTGGGTCTGAATTGATCGACGCGCA
AX-94412797		124	2AL_6439811	2BL_7998870	2DL_9827894	68.565	83.97	79.98	GGCACAGTCTAGTTCAATGCGACTTGCGGAGAAAAAGCGCAGTAC[R]GCGGAGAAGAATATTGGCATGGATGTTCTCCGTAAGTACTTTTCTGGGAGCCTAA
AX-94680402		125	2AL_6358378	2BL_8017820	2DL_9830886	68.14	83.58	#N/A	CGATGTTGTCAGCCGATGTCAAGGTGATGCAAGTGGGGAGAGTGTGTAAT[R]CAGTGGCTCGTCAACTTGCTCAGTTAGCTAGAGAAGAAATAAACTTGCAC
AX-94893293		126	2AL_6372793	2BL_8078785	2DL_9893092	71.985	83.97	#N/A	GCGCGAGGAGGTCCCATGGGCTGGCTGAACCCTAAAAATCGTTCTTCGCT[Y]CTACAGATGCTGCGCTAGTAGAGTTTTTGATCGTCGCAAGATCTTTTCTT
AX-94405124		127	2AL_6386594	2BL_8013384	2DL_9858917	68.14	83.58	79.98	CAGTATGAGAAAGAAGAGTCTGCACAGTCTGCAATGAAAAGCCTAAATGG[Y]ATGCTTATCAACGATAAGCCTGTCTATGTTGGACCTTTTCTCCGCAAGCA
AX-94989626		128	2AL_6425419	2BL_7978621	2DL_3814852	69.845	83.58	#N/A	TCGAGAACGAGCGGCTGTACAGGGCGTACCTCGTGATCCAGAGGTTCAAG[M]AGACCATAACGTGCGACCCCCAGGGCATCACCAACACCTGGACCGGCACC
AX-95112692		129	2AL_6366752	2BL_8084357	2DL_9717009	68.14	83.58	#N/A	ACTTCGTTTTCTTCTTCCAGATTATCCTGGGAGCAGTCTTGGCATTCTTC[Y]CGGAGAGAAGCGTCAAGGATATGAAGTATCTGATCCGGAAAGTTCCTCCT
AX-94573713		130	2AL_121778	2BL_8085256	2DL_9706867	68.14	85.22	76.53	CTGGCGGAGCGATGTGCTGCTCTCAAGAAGCTTTGCATCAAGGGATGCCC[R]GTCACAGATCGCGGGATGGGAGCACTCAATGGGGGTTGCCCCAGTTTGGT
AX-94551918		131	2AL_6438930	2BL_8087983	2DL_9899291	#N/A	85.22	76.53	CCTCTGGAGTTGGGCGGACCAGGTTCAAGTTCACTCTGGCTGTGCGCATT[S]GTCACGTATTTTGATTGAGATGATGAGATGGAGGATCTGATACAGTTGCA
AX-94973623		132	2AL_6424566	2BL_8020893	2DL_9906836	68.14	#N/A	76.53	CCGGATGAAGAGGAAGGCGCCCAAGAAAGATTCGTAGAAGAAGCCTCTGC[Y]TTTAGGTTAAATTTTGCCACAGATAGCCGTTTTAGATGATGTTTTCTCCT
AX-95018183		133	2AL_6435867	2BL_7949001	2DL_9906933	68.99	95.315	76.53	CTTTGGAACAAAGAAGATGGCCACCAGTAGTGTATATTCAGCATTCAGCA[R]GAGTGTCTTCTGATGGGAAGGCTCTGGCGCTACTGAGAAATCAACGACCA
AX-94996857		134	2AL_6435867	2BL_7949001	2DL_9906933	68.99	95.315	76.53	CCTCCATTAGACCCACTTTGGAACAAAGAAGACGGCCACCAGTAAGTGTA[Y]ATTCAGCATTCAGCAAGAGTGTCTTCTGATGGGAAGGCTCTGGCGCTACT
AX-95092790		135	2AL_6394678	2BL_8010964	2DL_9909170	70.7	92.4	76.53	ATTTTGATCGGGATTGTTGTTGATATCGCCCTAGTTGGGATGTTGGCTCC[R]TATGTTAGATTGGGAAAGGCGTCTTCGTCAACGGGGCTGTTGGGGAGGTT
AX-95241714		136	2AL_6414272	2BL_8070904	2DL_9828713	68.99	#N/A	76.53	GGTCTACATGCGTTGTGCATGCCATTTCCTTGTTACAAGTATTTTGCTTC[S]TACGGTGTAATCTAGCTAGGGTGCTAATAAAAGTTGGTCGTCGGTGTGCT
AX-95162550		137	2AL_6323888	2BL_4338683	2DL_9850880	68.14	#N/A	76.53	TGGGTCGAGAACTAGAAGAATTTGTTTTTGGTGTTTGTAGTAAGCTCTGT[R]CCTACGTTATTGATTTAGTTCATGTTGTTGTACATTTTTACACAAGGAAA
AX-94757799		138	2AL_6323888	2BL_8090653		68.14	#N/A	#N/A	TTGAGCCCACGGCGTGTCGAAGAGCTGAGGTCTACTTTCCCAAACGAGAA[R]TTTTTACTCACCCAAAAAAGCGACAAGGCGTACATGGTTCTTGAGCAGAG
AX-94494284		139	2AL_6422018	2BL_7996716	2DL_9798231	68.14	#N/A	#N/A	GCTCATCAGGCGCTCTTTGACGGCGCCGGGTACTTGACGGCGTTCTTCAC[R]ATCTTCTTCAGGGCCGCGTCGCCGAGGTCGACGCCGCACATGTCAGAGAG
AX-95086756		140	2AL_6386051	2BL_8092484	2DL_9894375	68.14	92.4	76.53	AAGCTGATGTGAAGACCAAGTGGGAGAACAGCTCATGGGGCAAGAAGTTG[R]TTGTCCAGAAGAGGAGGGCATCGCTCAATGACTTTGACAGGTTCAAGGTC
AX-94690781		141	2AL_6389752	2BL_8011243	2DL_9865346	68.99	#N/A	76.53	CCATTGACAGCCATGCCACTGGCCATATCATCCACATATACCATACAGGG[Y]TTTCCGATGGTCTGGAGGCTATAGAGGCAATCCCAACCCTAAGATGATAA
AX-94818415	2JL-3	142	2AL_6404477	2BL_7940652	2DL_9843562	#N/A	93.25	#N/A	TATCTAGAAGTCTATTGGATATGGTAGTTTTTTCGAGTAATTGGCAATAG[Y]GCCGCCTTTCAATTACAAGAACATGGTTGTTTTACAACTGCTTTTACAAG
AX-94811876		143	2AL_6358294	2BL_8006194	2DL_9908024	#N/A	93.25	#N/A	GCCGTCGACTACGACGAGAAGGATTTGGAGCAGTATGAGGAGCAATACGA[R]GACGGCGATGAAGGGCTGGAGTACACTGAAGATGTAGTCGAAGAGGAGAC
AX-94758297		144	2AL_6316827	2BL_7931301	2DL_9881857	68.14	93.25	76.53	AACCAATGTTGAGAGTCTCTTGGCATATTTCAAGGAGAAGAATGACATGG[R]GAGTGTCGACAGGTTAATGAGTGTACTCAGAAGTAGAGGGTGTGCTGAGA
AX-94678904		145	2AL_875891	2BL_8001889	2DL_9910666	#N/A	#N/A	76.53	CCGCCTTGTTGACGACTCCCAGCATCAGATGGACCACATTTCAAAGAAGG[S]TGTCGTTGACGTTTCTGCCCCTTACGAGTTCGAGATGGTGCCTGAACCCA
AX-95233044		146		2BL_7955758	2DL_9910667	#N/A	93.25	76.53	AACTCCAGGATCACCTATGCCGACACGGTGGAGGCGACACGGCAGTTTGA[Y]GAGGAGAATGTGCTTAGCCGTGGCCGCCATGGCCTCATGTTCAAGGCCTG
AX-94628262		147	2AL_6356374	2BL_8056592	2DL_4752875	71.57	#N/A	#N/A	TGGTCGAGCTGGGGAGGTACGAGGAGGCGTTTGAGCTGTTTGGGGACATG[M]GGACGGCCGATGTTGCGGTCGACCGGTTTTCTCTGTCAGCGCTTCTGACG
AX-94535748		148	2AL_6439272	2BL_8085754	2DL_9837058	68.99	#N/A	#N/A	TGTTCCAAGGGAAGCAAAGTTGCTATTGGATATGACAGTGGTGATATCTA[Y]CTTTGGGCTATTCCTGATATTTTCAGTGCAGAAAATTCCTCATCTTCGAG
AX-94514789		149	2AL_6439272	2BL_8085754	2DL_9837058	68.99	#N/A	#N/A	AAATCTGGTCAAATCTGTTTATACGATGATTCAGAAATTGAGCGCTACCT[Y]CTTCAATCTCAGTCTAGATCACCACCAACACTTCCAAGCCACTCATTTGT
AX-94815222		150	2AL_6439106	2BL_8001316	2DL_9846713	68.99	85.22	#N/A	AGGCGGAGTAATCTCTATAGAAAGATAGGCTGTACATTAGTTAAGTTTAC[Y]GAACTAGTACTAGTTTAGTTGATATCGCCGCGAGGAGAAGGAAGCGTGAG
AX-94838885		151	2AL_6418245	2BL_7986160	2DL_9835265	71.985	94.88	76.53	TTCTTCCACCCTTCTGCAAATTCAGCAACGAATTCAAGAATCTTACTTTC[R]TCTATGCCCATGTTGATGAGTGCCCTGAAACAACTCAGAACATACGATAC
AX-94865436		152	2AL_6385463	2BL_8068660	2DL_9709936	68.14	94.88	#N/A	CTCTCGGCATTTCCCTTGAGATCAGGGTAGACTTCCCATATTTGAATAAC[Y]AGCAGATGATACACTACTATCATCAGCTACAACTGCTCAATTATTGCAGC
AX-94657998		153		2BL_7999182	2DL_9793556	#N/A	94.88	#N/A	ACGAGTTTGAGAAGGCTCCTACAGATGAGCAGGAGGCTGAGGACTACCGT[M]AAATGAGGGAGATGTGCTTTCGCCACAATTTCGGTTCAATCGACGCGGAA
AX-94607351		154	2AL_6354492	2BL_8059265	2DL_9908098	71.985	94.88	#N/A	GAAAGGCCTTGCAGAGGACAGTATGGGATGG[R]GTGTGCAATTGAATTAGCAGCTTTATCATCTGGATGGTCTCTACGAGCTCCTCGGCATGAGAACAATGC
AX-95141943		155	2AL_6400251	2BL_7962921	2DL_9822364	#N/A	94.88	76.53	CTCGACTTCTTGAACGCCCTTGTGGATTCTGACATTCCAATAGCAGTAAC[R]GCTTCTCGCCCAAGAATGAGCCTGGAAGAAGGCATAAAAGCTGTTGGCCT
AX-94557958		156	2AL_6374273	2BL_8040263	2DL_9826120	#N/A	94.88	76.53	GCAATACTGGTCACCGCAGGAGAAGATCGGAGCAGGATAGACCTCAAAGT[K]GATGGCATTCTCAATGAGAGATCAGCAATGATAGTGAAAAGTTCTGTCCA
AX-95259379		157	2AL_6436767		2DL_9846369	#N/A	#N/A	76.53	GCAACTATTTGTGTATCGTCGTATCATGTAATGTCAGCAAATCTCTATAT[S]GACTGATGTCACTAGGTATCTGATTATTTATTTGTGTATCCCCCTGGTTC
AX-94731403		158	2AL_6429969	2BL_7991159	2DL_9718756	71.985	#N/A	#N/A	GTATCTCCTCGTGCATAAGGTTGGCATCTTGCCGCAATTTCTGGAGAACT[R]TGCTTGGAAGTGTGACCTGATATTCAAGAATGGGCCTGCTTGAGTGTGCT
AX-94780766		159	2AL_6435863	2BL_8046272	2DL_9770447	#N/A	94.88	#N/A	GCAAATTTGAATAAGGACACTGATAGAGCACTGAAAGGCAAGGCTTTAAT[Y]AAGGCAGCTGAGCGGAAGTGGGAGATTGAGACTGCGGTCAAAGCTGAAGA
AX-94982210		160	2AL_6330390	2BL_8085226	2DL_9880688	#N/A	#N/A	73.81	CCTTGCTGTCAGTGGTCATCGGCGTGTTCCTCGGAAGGAGATACTAGTGC[Y]GATCTTGTGAAGTTCCTGCTGGTGCCCGATGGGAGAATCCCATTGTTAAC
AX-94410030		161	2AL_1213723	2BL_8070141	2DL_9876919	#N/A	96.57	73.81	TCAGCATTCCCATTAGGAGAAGCAATGTCGGCAGTAATCACAAAGTTCGC[Y]GTCACATCTATGGTGATGTGGATGGCCCCAGTTGCAATCATGTATGGGTT
AX-95222889		162	2AL_6334200	2BL_7940905	2DL_9830266	87.12	100.02	73.81	TTCAAAGGATGGTAAGAAGCATGCAAAGAAGGGAAAGAAGGAAAAAGGGA[R]TGATAGGAAGAGTCACAGCAGAAGTTCTAGGAAGAGTAAGCACGGGTATG
AX-94890687		163	2AL_6408623	2BL_5843008	2DL_9844073	87.12	99.54	73.81	GTGGTGGAAGCCCCCGACATCGTCAGGAACAAGGTGTCCTTCTCCATCTT[Y]GGCCTCGATGGTGCGGTGTCTTTGAAAGGCAAGCTGAATGTATTGGACAG
AX-94829642		164	2AL_6418876	2BL_7942749	2DL_9850022	87.98	100.02	75.17	ACCGGGTGTGAGCCCGTTGTCCTGCATTATCATCTCGATCTCCCTCACTA[S]GTTGTTCATCTTCGGGCGGTCAGGTCCCACCTCTTCGACGCATTGCAGTG
AX-94946111		165	2AL_6433801	2BL_8090122	2DL_9887026	87.12	99.06	73.81	AGAATCGTTCCAACACATGGTAGCAACGGCCAGTCAATTGAAACTGCAAC[R]CCAGTGGTCCGACCGTTCGGTAGGAAGCAAGGGAAACAGGGTAGGCCTGA
AX-94928608		166	2AL_6377761	2BL_7973009	2DL_9885829	#N/A	99.06	80.365	GTGGCTGTCGGTGGTCTTCTCGGCCGTGATCTTGATCTCCTCCTTGGAAG[Y]CGTGCTCACCCTGATCGCGCAGTCGATTCTCACCTTCACATCTGGCAGGA
AX-94479413		167	2AL_955559	2BL_8091138	2DL_9864853	92.18	99.06	80.75	CCTTGAGTCTATGTTTGTTGAGCGAAGGGTTATCGAAGAATGCTTCTGAG[M]CTGAGTGGAGTATGGCATGTAGCGCTGCTACTATAGGATCTTCTCTAAGA
AX-94746152		168	2AL_6377458	2BL_8073053	2DL_9889512	87.12	97.39	82.42	AGTTTCGGGATGCTCCTGACAGCTTGTTTGGGAGCCTTTCAAGTAGAAAC[R]TGGTGCAGAGTGCTCGGAAGAAGTCCTTGGATGTGTTGAAGAGAAGGTTG
AX-94478396		169	2AL_6418433	2BL_8012957	2DL_9907038	87.12	102.48	80.75	CTCACCTCGCTGTACAAGCTAACCTTATCTGATTCTAGCTTCACGTGTGG[Y]AGAAGTTGTAGCCATGGATTCTCATGGTACATCCGCTGCGCCTTTGCCCA
AX-94689586		170	2AL_6364317	2BL_7948488	2DL_9885479	#N/A	#N/A	82.42	CAGCTCTACGCGGCTGACCAGTCCACAAACGTGGTGAAGAAGTACGACAA[R]GCAAGCAACACATGGAACATAGTGAAGCCCTTGCCTGTGAGAGCGGACTC
AX-94570110		171	2AL_1514883		2DL_8081476	97.095	#N/A	#N/A	AGTGGGCATGTGATGTGATGAGCGTATGTACTTGTGCTAGCATTTGGTTC[Y]TTACCCGATCTGTTATGCAAGCATGTTAGTATGATATGAGATGATTGATG
AX-95681996		172	2AL_1514883	2BL_8081476		97.095	107.58	#N/A	TTGTTGTTGAGTGATGCGATTGAATCGGAACCTTCAAGCGAGCATGTGAT[R]TGGTGAGCGTATGTACTTGTGCTAGCATTTGCTTCTTCACCCGATCTGTT
AX-94413948		173		2BL_8086336		#N/A	107.58	#N/A	CGCAGCCTGCAGCACTTCAAGAGCGGCATATACAAAGGGCCATGCGGCAC[Y]GCGCTGGACCACGCGGTGCTCGTGGTGGGATACGGGGTCAGAGACGGGGA
AX-94636858		174	2AL_6337123	2BL_8013217		96.22	107.58	#N/A	CAGCAGCAGCACTTGGGTCCATGGTTGGCTCAGATCAGCTCGTCCACAAG[M]TCGTGTCTGGTGGCTTTGACTGTGTCGTCAAGGTGTGGGAGTTTGTCAAT
AX-94665145		175	2AL_6331080	2BL_8002985	2DL_9858152	87.98	107.58	93.69	ACGGCAAAAATGAAACATCTCCTCGCATTGCAACGGTCATCTTCCCAAGC[Y]CAGCAAAATGTGAAGAGCAGCGTTGCTGTTCCTCACACTCCATCTGGTAA
AX-94554552		176	2AL_6331080	2BL_8002985	2DL_9858152	87.98	107.58	93.69	GAAGTGAAGGACACCTCCGAAGAAGTCGTCCAGCCAGAGAAAGAGGAAGA[R]CTGAATGGTGATGTTGCTAACCCTCCCATTGCCACAGATCCTGTCCTTGA
AX-86184819		177	2AL_6370536	2BL_7998272	2DL_9734214	96.22	107.58	93.69	CAGGTTGCCTGCCTGGGGAGCATGGATCTAGATGACATTGATTTCGACGA[Y]ATCGACGACATCGACATTGAGAACAGCGGGGATTTCGTGTGCCCGTTGTG
AX-94848600		178		2BL_7942933		#N/A	107.58	#N/A	GTGCCCTAGCTGCTATCGCTTGCTGTGAGTATTTTTGCCCCAAGTGAGAT[Y]ACGATATCATGCATCCTCTTTCCTATTTATTGCTAATATCAGCACAATGC
AX-94457727		179	2AL_6435093	2BL_7973734	2DL_9827280	#N/A	107.58	93.69	GGTGTCAATGATGCTCCTGCTCTTAAGAAGGCCGACATTGGTATTGCTGT[Y]GATGATGCTACAGATGCTGCTCGAAGTGCTTCCGACATTGTGCTTACCGA
AX-94727475		180	2AL_6435093	2BL_7973734	2DL_9827280	#N/A	107.58	93.69	GTCAACGTCAAGATGATCACAGGTGACCAACTTGCTATTGGAAAGGAGAC[K]GGTAGGAGGCTTGGGATGGGCACAAACATGTATCCTTCTTCTGCATTGCT
AX-94985545		181	2AL_6434749	2BL_4681208	2DL_9840377	114.375	111.32	94.625	GACTGCTCGAACGCAGCACGCACAATGCTTATGAATCTAAAGGCACTTGA[Y]TGGGACAAGCCTACACTTGAGGCATTAGGCATTCCTGCCGGCATCTTGCC
AX-94850393		182	2AL_6434749	2BL_4681208	2DL_9840377	114.375	111.32	94.625	GCTTACAAGCTTGGCCCAGATGCACCCACTAATTATGCTCTAGAAGGGTC[R]ATTGCGATTGCTGGTGCAGCAGTTCAGTGGTTGAGGGACAGCCTTGGAAT
AX-94829158	2JL-4	183	2AL_6333346	2BL_8087007	2DL_9910097	120.3	153.77	101.07	GTGATTGGAAGCATCTAGGAAGTGGTAAAAAACCCACAGATACTGAGATG[M]TGAGAACATATGCTATTGGGTTGCTCTCGATGGCGTTGTATGGTGGTGGG
AX-94592148		184	2AL_6363280	2BL_8087555	2DL_9860020	114.85	117.72	95.56	GTCTTCTAAATGAGAAGGACAAGTATGATGAGATTGTCAGTGTTTCATTC[R]GCAATGACAAGACTTTCCAGAATGCTTTGAATGCCTCATTTGAGCATTTC
AX-94818511		185	2AL_6438083	2BL_8028214	2DL_7955497	118.56	133.63	101.07	GAAAACATAGAGAAGAAACAGCGTGGGCATAGATCCGGTCACGAAGTCCA[K]GCCTTCTAGGGCATAGCAACCCCAATACGGTAATGCGCCTGGAGCCAACC
AX-95221446		186	2AL_6373030	2BL_8087994	2DL_5908380	#N/A	144.71	#N/A	AGCTTTTCGGTGGTTACATGGAGCGGGAGATGGCAGACATATAGGTTGGT[Y]ATGTCAATTTGCCTCTGCTCGTTCCCAGGCTCCGGTAGTGTTAGACAATC
AX-95129429		187		2BL_100739	2DL_9909002	#N/A	152.17	101.07	GTCTCAGCTCAACAACTATTCCAGGCAGCTTTCTGTTGTTGGGAGCTGCT[S]TCAAGTTTTATCTTACAATTGTTTTCCATCCTTTAGGTTTTACGCCTGTT
AX-94847365		188	2AL_6393238	2BL_7319866	2DL_9909667	120.3	138.41	101.07	ACTGCATCCTGACAGAAAGCCATATTATGGTTAATGGCCTAGAATCCACC[R]AGAAGTTCCTGGAAGATTTGGAGAAGTCAATTCCAGTTCACTGGTCCCTG
AX-95225662		189	2AL_6333346	2BL_8087007	2DL_9910097	120.3	153.77	101.07	ATCTGCTCTCACATGAGCCACCCTTCATCCTCACCGCTGCTGAAGGACTC[R]ATCATGTCACCACTCTCATCACCATCCCCGCCACCCATCATCTCCAGCAA
									#N/A
									#N/A
name=Chr3J									#N/A
AX-94868845	3JS-1	1		3B_10766166		#N/A	6.83	#N/A	CTTTTCAGTTCACTCTCCACATAGCAGCTTCCTTTAGCAATCTCTACATG[Y]TGGTCCAGCTGTGTACTCGGAGGTTGGGGGAAAGCCTGCATCGGGGGATC
AX-94951528		2	3AS_3326528	3B_10467303	3DS_2580257	4.4	10.19	#N/A	GATCGAACCCTGGCACTCGGGAGGGCTACTACGGTTCTCCTCCGTACTAC[Y]CTGGGGGCAGCAACGCCGTTGATGCTCCAGCACCGGCACCAGCTCCGGTA
AX-94420334		3	3AS_3326528	3B_10467303		4.4	10.19	#N/A	TTAGTTTCAGATTCTTCAGGTTCACAGTCACCAGCATTTTCTGCATCATT[Y]TCAGCCCTGCCTTCTTCAGATCCGCCATCTTTTTCTCCAGAACCTCCTAT
AX-94557024		4	3AS_3441108	3B_10615382	3DS_945529	4.02	10.19	#N/A	ACAATGCGCAGCATGTCATGGCGAAGATATACAAGGCGCTCGATTCGCTC[Y]GTCTCAAGGTCATCAACTCAAGTGTCACCGTCGTGGACGGCCGCACAGTC
AX-95192587		5	3AS_2081126	3B_10633276	3DS_2576706	0	18.32	#N/A	GCCATGAGCAAGTGGTTCAGAGAGCAGGGGATCCATGGACCCTCCTACAG[S]TTCTTGAAAGGCTGCAACGAGGACGTGAGGAGCATGAAGGAGGAGACTGA
AX-95257259		6		3B_10471380		#N/A	25.29	#N/A	GACCATCTCACCACCCTGCACAAGCTGCCAAAGATGGCATTCAAATACTT[Y]GTGCCATTTGAACTCCCTGCCCAACCATGCTCTCTTGTTCTCCGCGGTGG
AX-94695461		7	3AS_3439899	3B_10406459	3DS_2597935	19.24	26.9	5.72	AGGTCAGCACTGGAGCAAGACTGAACAGGCACAATCTTCACATCCAGCAA[Y]TGGGTCCTGAGACAGAAACGGAACTATCAACGTTTCACTTAACATCTCAG
AX-94785800		8	3AS_3441544	3B_6672380		19.24	28.37	#N/A	TATGTCAAGCTCAGTCCCGGTGAAGCAATTTATATCGGTGCCAATGAACC[R]CACGCATACCTGTCCGGGGAATGCATCGAGTGTATGGCTACTTCAGACAA
AX-94879409		9	3AS_3369578	3B_10757731		12.62	28.37	#N/A	GCCAGCAGCTTGGGGCGCGGGTAGTTCACGGGGCTGAGCGTGAAGTCCTT[Y]CTGGCGTCCATATGGTCGTCGTCGGTCCAGATCACGTCGAGGGGGATCTG
AX-95093273		10		3B_10634065	3DS_2150120	#N/A	28.37	14.59	TCAGTAGGTTCAGATGTCGCTCTAGTTGTGTTGCACTTCTGCGATTCCCT[R]AACTCAGTGTCAGGCCACAGCTACTATACCTTTTAAAGGCCTATGATCAA
AX-94598356		11	3AS_3442026	3B_10573385	3DS_2545315	19.24	46.76	21.54	GGAAGCGGTTACGGTGACGCAAACCCATGAAGCCTCTCCGTCCAATCAAA[R]CAGACCGAGAGCCCAAGCTATCGTCGTTCTCTTTTCTTTTATTTGCATTT
AX-94949112		12		3B_5135337		#N/A	46.76	#N/A	CCTCAGCAATATATGAAGCCTGAATTGCAGCAACCTGGCATGTACCGAAC[Y]GCGGCACCTGCTGCCCCTGCTCCAGGGGCTAACACGACCCCTAATTATGC
AX-94769583		13	3AS_3394512	3B_10637418	3DS_2566131	33.19	53.09	#N/A	GAGACAACAGCAGCTGCAAAGTGACAAGTCCATTAGTTCGCCGCAAGACA[Y]GGGCAAGCAAGGTTCTGAAGCTTCACCGCCGGTGTCTGGAACCGGGAAAC
AX-94641970		14	3AS_3442827		3DS_2603388	#N/A	#N/A	#N/A	GGCATGATTGGCTCGGGCAAGCCAACGGTTGTCACTGGTAATGGGATTAT[Y]TTGATGACAGGATGCCTGCCAAACAGGTCGTCCAGAAGGAGAATGCCATA
AX-94888796		15	3AS_3442827	3B_10707737	3DS_2603388	#N/A	53.09	#N/A	GTCAACCGAGATTTTGGCAACATCAACTGTGTAGCGCTCGCACCAATTTT[S]CTCAGAGACCTTCATATTCCACATTGTGGCTTTCCAACCTGAACCTCTGG
AX-94494434		16	3AS_3343884	3B_10726755	3DS_2414301	33.19	55.76	#N/A	TTCTGAGGCCTTCGGGCTTCGGAACTCAAAACTGCTCCGTGTTTAGTATA[Y]GATGACGATGTGTATGCTTACCATCGTGTTTTGGATCGCTTTTTTGGCAG
AX-95252899		17	2BS_5175655	3B_10692038	3DL_890065	#N/A	55.76	#N/A	AAGGATCCAATGGCTGCAAGCTCGGACGACTTCTTCAATCCGGCCATGCT[Y]GATAAGGCTAGGGATACAAAGGCCAGCAAGGTCAGGTCCAACGTCACCAA
AX-94766897		18	2BS_5175655	3B_10692038	3DL_890065	#N/A	55.76	#N/A	CCTGTGCGAGTAAATGGATTTGCGTGCAAGGATCCAATGGCTGCAAGCTC[R]GACGACTTCTTCAATCCGGCCATGCTTGATAAGGCTAGGGATACAAAGGC
AX-94706008		19	3AS_3442755	3B_10635672	3DS_2546732	46.19	55.76	51.21	ACGGCCGTGAGCGATCCAAGGAAAGACGGTAGCCCTGCCGGAGTATGATG[R]AAACAATTGCGTGCAACGTCTTAATCAATGTTTAATAAACAGAAAGGCTA
AX-95237655		20	3AS_3348545	3B_10499647	3DS_2545713	46.19	58.13	#N/A	CTACTGGAAGACCACGGGTAAGGACAAGGAGATCGTCAATCCACATTGCA[Y]GTCCATGCTCATCGGCATGAAGAAGACATTGGTGTTCTACAAGGGCAGAG
AX-94660277		21	3AS_3335680	3B_10764117	3DS_2575134	48.67	58.9	52.11	CTTGACCCCTCTTTCCCAAAGAAGATTGGGCAGATTATTATCCTGGGTGG[Y]GCATATTCAGTTAATGGAAATGTCAACCCTGCAGCTGAGGCAAATATATT
AX-95251032		22			3DS_1940897	#N/A	#N/A	52.11	GATCTCTCTGTTAACGACCCTTTCGAGTGATGCACTTGATCCTAGGCTTT[Y]AAGGTATCATGTACTCTTGTATGCGCTGGCCAGTGGACACTCCCTTCATT
AX-94719391		23	3AS_3324412	3B_10538573	3DS_2496776	#N/A	59.68	#N/A	GCCATAATGGCATGACCTGGTTGCCATCCCTCGATTCCTTTTACCCTACA[R]CAGACAGACTAGTGCCGCTGAGGCCAATGAGCTCAGCCCGTTCATATGCT
AX-94442304		24	3AS_2733165	3B_10427323	3DS_1960883	53.47	59.68	#N/A	TTACTTGAACTTCTCACAGGTAGGAAGCCTGTGGACATGTCTCAGCCTGC[R]GGCCAAGAAAGCCTAGTCGCATGGGCTCGCCCATATCTGACAAATGTGGT
AX-94686583		25	3AS_3051471	3B_10688051	3DS_2580715	#N/A	#N/A	58.73	TCGCCGAGGTTTTCATATGAACTGATGAGGCGCATTGTGTTCTCCATGAC[Y]AGTTATGACTGCCGAAGCTGCTTGAGGAAGCTTCTGGTTCATATGCCACC
AX-94892182		26	3AS_3439927	3B_10484247	3DS_2578598	57.93	59.68	#N/A	AATAGCGTTTTCAGGTTTCTTTCTGATTTTGTGTTACGTTGACTTGCCAA[Y]GTTTGTATGTAAAGTAACTGCTTAGTGAAAGAGATTATAGTGCATATGAC
AX-95083420		27	3AS_49375	3B_10415228	3DS_1053048	57.93	59.68	#N/A	GATTTCCTTGCTGGGCTCCCTTGGTTTTGGTTGTTCTTGAACTGTTGAAA[Y]CTATCGTTTCTACCTGCACTTGAGGTCTCATGTCTAAGCATTTAATATCA
AX-94402778		28		3B_10528976	3DS_2576139	#N/A	59.68	#N/A	GAATCTCTTGCTCTAAACTTATGTCTGACTGAATTTAACTAAATTGAACT[S]AACTCATGCTTCTCTCTATACACCCCACACATACTATATCCCTGCTGCAC
AX-94660874		29	3AS_3376152	3B_10756664	3DS_2602400	#N/A	59.68	71.95	TATCTATCCCCTAAAAAGGTGAAAGAAATCTGTAGTGTTCAGAGATTGAG[W]GAAGTTCAAGGTTTGTGTAGTGAGAGATTTTGTTTGGGAGTGGATACTTG
AX-94542413		30	3AS_3385983	3B_10767704	3DS_2034603	60.62	60.51	#N/A	CCGAAGGTCTGGTCGTGACCCAAAAGAAGTAGCAAAAGG[Y]CAGTTTGGAGTTGGCCTAATTGCATGTGGTGGAGATTGTGTGAAAAAGGTCAATGTTCCAG
AX-94530053		31		3B_10753103	3DS_2594363	#N/A	60.51	65.96	ACAACCTTTTTCAGTATATATTTGTTTAGGCCTTATGTTTGTCAAGTGTC[R]ACATGTATTTTTTGGCGGGGTAAAATGTGTAGTCAATTCTCGTTGTTGTT
AX-94557403		32	2AS_5281675	2BS_5193970	2DS_5089034	68.14	82.72	#N/A	ATCGCCGCCAAGATATTCTCCGGCCTGCGGGCGCACGGCGGGTACAAGCT[S]CCCAAACACTGCGACAACAACGAGGTCCTCAAGGCCCTCTGCAACGAGGC
AX-95072655		33	3AS_679034	3B_9043478	3DS_432719	61.475	#N/A	#N/A	TACATGCAACATCTTCAAAATAAGTCACGAGCATTGCTGACATAGAACAT[M]GGCACAATATATCCATGTTACAGAACACATCAGTCACCAAACCAACATAG
AX-94809471		34	3AS_3300926	3B_10573386	3DS_2574197	#N/A	#N/A	65.96	CACCTCGAAGTCTAGACAGATAAATTACAATGAGTCAAAAATCATGACAG[S]ATCAAACTCAAGCGTGTGTCCAGACTAGAAGAATGGGCCTATGACCAGCC
AX-94439463		35	3AS_3302816	3B_10642252	3DS_2544255	60.62	#N/A	65.96	CATTATCCAGTGGAGTCGAGATCTGTGTTGTCTCCACTTCCATTTCATCG[R]TCAAGGAGTGGTCCAAGAGTTCAGAAACGTTCTTCAGAAAAAAGATAGAT
AX-95173035		36	3AS_3387711	3B_10660134	3DS_1704171	#N/A	#N/A	65.96	TCCAGCATAAGACCAATGGCATCAGACATTAGAGCTGTGTTGTTTTCACG[Y]GATCGGAGGACTTCATAAGGCGATATCTTGTATGCATACACCGGAAAACT
AX-94783479		37	3AS_3345894	3B_10425015	3DS_1283565	60.62	#N/A	#N/A	CTGGATCTGCATGGAGGAAACGGAGTGCTGGGTAAGGGACGCCGGGGAGG[R]CGTTCTGTCCTTGCTCATTGAGGAGGTTGCTTTGGAAATGCTGGTAAACT
AX-95001112		38	3AS_3345894	3B_10425015	3DS_1283565	60.62	#N/A	#N/A	ATGGAGCAGCTGGAACGAAAACATCGTCAGCAGAACAGCCTGTATTACAC[Y]GGATTCAGGACCCAGAAATGCGGAGCAACACCATACTTCTCCCTGGAGGC
AX-95259902		39	3AS_1025267	3B_5052170	3DS_2548092	#N/A	#N/A	65.96	TGTATTATCCCGTTTCTAGTTCCTGTTTGCTATTTGACGAGTAATCCGTC[R]GTTACGAATTGAGAACTTGAGATACCTTCTGTGTTTATCCAATTGGGTGG
AX-94683371		40	3AS_3273567	3B_10745240	3DS_2555844	60.62	#N/A	65.96	TTCTCTCGACACAGAGCTGCCCTGTGCTGCGGCTGTTTCGACCTGAGGGA[Y]GAGGAGAGAAGCGGTCCTCAGAGCAGCCCCGAAGGCACTCTCCGGCAACT
AX-94528741		41	3AS_3273567	3B_10745240	3DS_2555844	60.62	#N/A	65.96	GGAGGATGCTGGAATACACCTTATGGCCGATTTTTCCTCGAGTGGTATTC[M]GGAATGCTTCTTCTCCATGGAGAGAGGTTATGCGCGGTCGCTGACGCCGT
AX-94713096		42	3AS_3330796	3B_10753262	3DS_617571	#N/A	61.38	#N/A	GACGACGCCTCCTCGGTGGATTCCGTCAAGAGCTGGAGCCATGTGGAGAC[Y]ACCCCGACACCGTTGAGGCAGAGGTACTCCAAGGTGAGCTCCCTGTTCGG
AX-94936274		43	3AS_3300925	3B_10484997	3DS_2603253	62.33	#N/A	65.96	CTACTGAAACAATGAAATGGTGGGGGACTGACAGCCACACAGAGACTGCT[S]CCGCGAAAGACGATAACCGGGAAGGCTCCGAATCAACAAATGAGGCATCA
AX-94759774		44	3AS_3282867	3B_10703410	3DS_2590794	60.185	61.38	#N/A	GACGGGAAGTGGGGGACGCCTGCTCCAGTGGAAAATGGGGTGGCCAACGG[M]AGGGCGCCAGCATCATCCGCTACAAGCAATCTAGCCACAGATCAAAACCA
AX-95183991		45	3AS_3380033	3B_10409038	4AS_5956344	60.185	61.38	#N/A	TTGCCAGTTGGCGCTCCATGTACATGTAATAAGTGCACCATCTAGGTTCG[Y]TCTGAGCTCTTGCATTCAGACGTACATTTTCTTAGTTTATCCTAGTAGTT
AX-94576956		46	3AS_3440968	3B_10758539	3DS_2583571	60.62	61.38	71.95	ACTCTTCATATGTCCATTTGTTGGAGATGATTGCTTTTCAGTGTCGTTTG[S]CCTCCCACTTCTACCTACGTGAGGTAGCCGGCGATGGTTCCGTACTCGGA
AX-95252851	3JS-2	47	3AS_3429963	3B_10448351	3DS_1027338	60.185	61.38	71.95	GCTATTTGTTTGATTAAAATGCATCACCGAGGGCGTCGATGGTTTTATGGGGATTATGTTTA[S]AAGAAATATGATGTCTTTCTCTTCGTCCAGAACAGGAC
AX-94557609		48	3AS_3444844	3B_10534002	3DS_2598576	#N/A	62.23	65.96	AACTTTTCGGGGTGTAAATTTGTACCGTAACATGGAAGTGTCAGCTGAAT[R]TTTCGTCTATTTAGCTCTGCTTGTTTCAGAAAATGTCATGAACCTACTGC
AX-95017095		49	3AS_3385590	3B_10761096		#N/A	62.23	#N/A	AGCACGTCCCAGCATGTGTGTGCGAACCTCAAGGAGATAACCGAGGCTTC[M]GGCACGGAGGACGCAGAGGCGGACGCAGAGTATGACCTGCTCTGAAGGAG
AX-94598548		50	3AS_3354555	3B_10413524	3DS_2571193	#N/A	62.23	#N/A	CGTCTTTGAACCTGGTGGTCTTTGTGGCCCTGTGGCTTGAACCTTCTAAA[Y]TTCCACTGTTTGGGATTGATGTCGCAGTATTGTCTTGTGGCCTTCTTGAA
AX-94647370		51	3AS_1243073	3B_10638690	4AS_5974401	60.62	#N/A	#N/A	TGCTTGCTTTCTTGATCAATTGAAATCTGTAATCCGCAGCTGGGGCATTC[R]GCGGAGAGAGTGCTCCTGGACTGGGGAGGCGAAGTCGCGGATAAGCACCA
AX-94601065		52	3AS_1243073	3B_10638690	4AS_5974401	60.62	#N/A	#N/A	ACGCGCTTTTCTTTTGTTGCCTTTACCCAAATCTCACCTTGTTCCTGGAT[Y]GGATTTCTGCTTGCTTTCTTGATCAATTGAAATCTGTAATCCGCAGCTGG
AX-94579237		53	3AS_3388295	3B_10728912		#N/A	62.23	#N/A	GTGCTCAGGGAGAGTCCTGGGTTGGAGAGCTTCGTGGAGAGGCTTGTGCC[Y]TCGGTGGTAGCCTATGACATGTTCTGGTGCAGGTATTTCTTTGCGGTGGA
AX-94866724		54	3AS_3399845	3B_10674537	3DS_1099425	62.33	#N/A	65.96	TGTCCGGTGCTCCCATTGCGAGGTTTAGACTGCGTGAGTACCATGAACCC[R]GGAAGTTGCGGATCTGGATCTTCATGGGTGAATCACCGCTGTGAAAGTTT
AX-94388270		55	3AS_3376626	3B_10588096	3DS_2601767	60.185	62.23	68.955	ACAAGAAGAGAGTGAAAAGGCCATATCAGACTAAAACCTTCAAGGTGGAG[Y]TGAGTTTTGCAGCTAGAATCCCCATGAGTGCTATTGCAATGGCACTCAAA
AX-95099706		56	3AS_3418514	3B_10425068	3DS_2598293	60.62	#N/A	71.95	CGTTCACCAAGCCAAAGCCGGAGGAACCCTCTGCACCTTCGGCTAGTCAT[K]AGTGAATGATCATGGGCGTTGCAATGTTTCAGAGATTGTACACCGGCAGC
AX-95237888		57	3AS_3376107	3B_10482505	3DS_2353187	60.62	#N/A	#N/A	AGCATCATTGCTAGCGGTCTTGCACGCCGCTGCATTGTTCAGATCTCCTA[Y]GCCATTGGTGTGCCTGAGCCCTTATCTGTCTTCGTTGACTCTTATGGTAC
AX-94383038		58	3AL_4269934	3B_10509349	3DS_2590133	60.62	#N/A	71.95	TCTTACCTTGGATAGATGGTGTTGCACGGCTAGTTTTAATAATTGGTCTC[S]AAGATGTCTCTGCAATTGCAAAGGCTGCTCATGCAATCGGTGATGCATCA
AX-94824311		59	3AL_4335962	3B_10521545	3DL_6867382	62.33	#N/A	71.95	CAGACCTGTGAGCTACGTGACATTGTCAGGGAGTGGCATATGCAGTTTGA[S]AAACTTATGGACCATCAGAAAGGGTACATCAGAGCACTCAATGCATGGTT
AX-94493990		60	3AL_4448034	3B_10650093	3DL_6821989	62.33	#N/A	#N/A	CCGTCGTGTTCTTGTCGCAGTTCTTGTGCATATCTCTGAGAGGATTATTG[S]CCTATTCTTGAATGACTCAGTGAAGCGGTTTAGTGCTAGCGCGGTCATCG
AX-94473004		61	3AS_3382154	3B_10769067	3DL_6953364	60.62	62.23	71.95	GGACCAACATGAATCTGAGGTTGCTTTTCTAGGTCAACTTCAACCAACTC[M]GATTCAAATATATGGGTATGTGATGGAAGGCCAGACCGAAGCTGAACAAA
AX-94580563		62	4AL_7041027	3B_10548096	6DL_3232871	37.72	#N/A	#N/A	CCCATGAAAATCCAGAACTCGTCGAACATTATCTTCATTGCGGGCGATGG[Y]ATAATTCGTACACCTCAAGTCATGTTCTCGTGAGGAACTTCTTCCATCCT
AX-94462719		63	3AS_2081839		3DS_2557045	#N/A	#N/A	#N/A	ATAAGAAATGAGCATGTCAAAGCAACAAGACCGTGATTGCACTGTTTCCA[R]ATGGCCTTGTATTGATGTAAGCATAGCTGTTCAAAAATTTNTTGCTCCCT
AX-94616900		64	3AS_3319009	3B_10762232	3DS_2561865	4.02	6.83	#N/A	CGTTTGAGCTTTTTAAGAGGCTGAAAGATCAAGGATTCAAGCATGACCAC[R]TAGTTTACAGCATCGTTCTTCATGGTTGTTGTCAACATCTAGATCTAGAG
AX-95081562	3JL-1	65	3AL_4451665	3B_10487796	3DS_381903	#N/A	#N/A	71.95	TACGCCCAAAAATCGATCATGACACATGAACCTGCAACATGTATCCCGCCTATGCGA[R]TTCACTGGTCACTCGAACTCCCCAATGTCCTTCTGGCCAGCAA
AX-94650270		66		3B_10763534	3DS_2599380	#N/A	#N/A	71.95	ATTTTCCACTTGAAAAACTTTTTCTTGGTCAAGACTGAGAAAGACAGAGA[Y]GAGGCGATGGACCCTGGAAGTATTGGTTTTGATTCAAATGAACCCCAAAT
AX-95198228		67	3AL_4443143	3B_10508168	3DS_2467064	#N/A	62.23	71.95	CAACCGCTTAGAATAGATGATCTCAACGCATCAGGAAGCCTTGTCACAGT[R]GATATCCCTTTACCCCTGAAGAATGATGATCATTCAATTGCATCTGTGGT
AX-95258071		68	3AL_4443143	3B_10508168	3DS_2467064	#N/A	62.23	71.95	CCACCCTCTTATTCTGCGATGACACCTTGGATGAAGCTAGTATTGTATAC[Y]GCAGGCCATTCTGGACCACTATCTGCTGTTTTCTTGAAAGGACAACGCTT
AX-94664796		69	3AL_4445432	3B_10542870	3DS_2235454	#N/A	62.23	65.96	ATCCACAAATCAATTAAGTATGGTGTATGGTCTAGTTCCTCCAGTGGAAA[Y]AGCAAGCTGGATTGCGCATATAGGGATGCTGACCGAATAGCTAAGCGGAA
AX-94521427		70	3AL_4445432	3B_10542870	3DS_2235454	#N/A	62.23	65.96	AAGTTCTTCGTTATCAAGTCAATTGGTGAGGCGGATATCCACAAATCAAT[Y]AAGTATGGTGTATGGTCTAGTTCCTCCAGTGGAAATAGCAAGCTGGATTG
AX-95001887		71	3AS_2049911	3B_10592221	3DS_460594	#N/A	#N/A	71.95	ACATGGACTATTGCTGGTTTTCTGACCTCCAAGATGTTGCTGGAAAACCC[R]GAGCTGGCTTCTATCCTGACCTGTGATGAGGATCTTGAGCTCCTTGAAGG
AX-94586703		72		3B_10624518	3DL_6873740	#N/A	#N/A	71.95	TTGAAGTATTCCAAAGGTTTTGCCTGCTCAGAAAGCAAGATTGCAGAATG[Y]GAGGGAAGAGGGTCGATGTGTGTATGAATGTTGCGGTGAAGCGACCTTCT
AX-95202229		73	3AS_3440554	3B_10763468	3DS_2570918	#N/A	#N/A	71.95	ATGTTGTATTTGAGCTTGCAATAACGTGCACTGGAATGTATGTCTTCTCC[S]TTCACTTGCATTTTCGAGCTGTAATGTAAGAATAATGATCTGAATGCAAG
AX-94777088		74	3AL_4270257	3B_10706737	3DL_6942908	#N/A	62.23	71.95	ATTGCTCAGAGTATTACATTCAGGACACATTCTTCGAAATTAATCTTGCC[R]ATTTCTGCACATCTTCAGAAGCACCTTACTCCAAAATTAAGAACGAAACT
AX-95230932		75	3AL_3659222	3B_10623331	3DL_6843515	60.185	62.23	71.95	CCGAAGAGCCAAGTCAGTGAGGAAACTGATTTGGGGCGCAAGATTAGATT[K]TCTGGTTACTGGTACTATCGTGTGACCTTGTTCCTTCTGTAAGAAAAGTT
AX-94543464		76	3AL_4453138	3B_10760313	3DL_6926671	#N/A	62.23	71.95	GGCAACATGAGGTCGGGGCAAAAGAGGAGCAAGAAAGGAAAAGAGTGGAG[R]AAGTGATTATTCGGCTCAGCGGGAAATCTCACCGACGGCAAGGAAGCCGA
AX-94396324		77		3B_10597598	3DL_6814166	#N/A	62.23	#N/A	CTAGCAACATACTTTGCTTGTTTGAGTATCGCCTATCCGCTGGCAAGAGC[R]CTTATTTAGACTATGAATTCTTGGCTTATGTTTTGTCTTGATGGTAGTAG
AX-94506085		78	3AL_4449476	3B_10717358		#N/A	62.23	#N/A	TTCCATTTCCATTTCGAGCATGTTTCCGTCATCAGACCTGTGGTATAGTG[K]CAGCAGCACTGCAGGAGATAAGCAGAGCACGCTGTGGCTGTGCGCGGTTG
AX-94985457		79	3AL_1478026	3B_10476194	3DL_6955774	#N/A	62.23	71.95	CATCGCTTGATGGTTGGGCATCTGTTGATTTCCTTGGCCTGAATGCTGTG[M]CATTTGAGCTTGATTTGGGCCTTGCGGGAACCCTGGGGCTCCATAGCCTT
AX-95252218		80	3AL_4446197	3B_10520602	3DL_6851139	#N/A	62.23	#N/A	GGGTCCTCAAAATGGCAGCTCACTTCTTCCAGGTACAATGTCAAGAAAAT[R]GAATGCGGTATACAACAAAAGAATAGTGTGTCTTTCAACTTTTGCGGCAG
AX-95081670		81	3AL_114223	3B_10770864		#N/A	62.23	#N/A	CTCTCCGTCTCCAAGTCGCCCAACACCGACTCCGATTCCTCGCTCACAGA[S]ACCGATCCGTCCGTCACCAAAGGCAAAGCCGAGCCGTAGAGCCACACCCC
AX-94689763		82		3B_10474288		#N/A	62.23	#N/A	AGTGGATGGAGCTTCTGCTGCACAAAGAGGGAGAAGAATTCGCCTACAGT[Y]GCTGATGCCTAGCAGTGCTCTACTCTGATGCGGCACAGCTCCAAATTTTA
AX-95246061		83	3AL_4229972	3B_10424216	3DL_6829969	60.62	65.8	71.95	TCATTTTCCACCGTCCTATCATCAAAAAGAGCAACAGAACTACTAAGATC[R]GTGGAAGACCTCCCTGTTTTGGTGGTAGCAGGCTCTGAGGATGCTCTTGT
AX-95137691		84	3AL_4417130	3B_10659091	3DL_1603081	60.62	66.64	#N/A	GTAAAAGCTTGACCATCTGGTGCGTCGCTGTGACTAACAATGGCTTGTGA[R]CTCAAATGGTCTCCTCTCCTCCCCATTCTCCTACTCGCCGGCATGGTTGG
AX-94681827		85	3AL_4269566	3B_10659091	3DL_6923066	60.62	66.64	71.95	ACGACGACGCGGTCGTCAAGGAAGAAGAAAATTTCCAGCATCTTAAGGCT[R]TCCAGCAACTAGCAACAGCAGCCAATGGTGTGTGGTCTAAACCAAATGTT
AX-94944619		86	3AL_2880310	3B_3007134	3DL_855025	60.62	#N/A	71.95	TATCTACATACTGCAGATGCTAAAAAGATCACCCACTACCAAGCTAATCT[R]CCAACAACAATGGATCGCGATATCGGCGCCTACCCTGTGAAGCACCACTT
AX-94781891		87	3AL_4332310	3B_10762659	3DL_6952919	60.62	#N/A	71.95	CAGACCTTCAAGCAAGTATACCTGGATGCTCAACTAACAACAGCCTACCC[Y]GCAGTCCTTTACAAGTTGACATCAACCTGGCCGCACCTTAGTCCAGATGA
AX-95178690		88	3AL_4338123	3B_10414828	3DL_784154	60.62	68.295	#N/A	CCAAGCAAGTTACCAGAGGATTTAGTAGCATTTACCATCTCCCCTTGACC[R]ACCTCACAACATCCATCAATCTTCACACTGACTTCTGCCTTCTCTTATTC
AX-95104494		89	3AL_4399395	3B_10563073	3DL_6930152	60.62	65.8	#N/A	TATCGGTCATGGTTGGCAGTGGAATGCGCCAATGCGGGCTTGCGTAGTCG[K]TGTGAGATATGGATTGGTTGAAGAGAAGTGGAGCAATTGATCTTCTGTTA
AX-95238487		90	3AL_3818525	3B_10543664	3DL_6953115	#N/A	#N/A	#N/A	AGCAAGAAGCTGTGCAACTTCACAAGGATGTACATGGGGAGCACAGAGTA[Y]ACCTTCAACAAGAATGGCTCCATGATATTTCTGGATTTGCGTTTAATCAG
AX-94637664		91	3AL_4372997	3B_10565992	3DL_5841693	#N/A	#N/A	#N/A	ATTCTTTCGTACGGCAAGGGAATGAGGTTATTGTCCTATGAGACGGTTGA[Y]ATGAGGCTATCCGATCACCGCCCCGTTAAAGCCGTGTACACGGTTGATAC
AX-94634440		92	3AL_3340254	3B_10761122	3DL_6949603	60.62	68.295	71.95	GAGATAGAGGAGCTCAAGAAGAAAAGCAGTAAGAAGAAGAAGCTAAAAGG[S]AGTAGCGGAGACGATCAGTTGGACCTTGCACGCAGATTAGAGCAGTTGGA
AX-94439183		93	3AL_4335276	3B_10395762	3DL_6954820	60.62	69.11	#N/A	TACATGTGTAGCAGAAGATGTGCTTGCAGGTGTTGCCTTCCTCTGATCATCATATGTACCCT[K]TTTTACAGATCATCAGATGAACATGATGGATGTTGATG
AX-94478772		94		3B_10652246		#N/A	69.11	#N/A	ATCCGGGAGGTCACCCGTCGCGTCCACCTGGAGAACATCTGGCAGGCTGC[S]TACACTGCGGGCGTCGTCCTCCCGACCCCCATCACCACCTGCCGCTACTG
AX-95213445		95	3AL_4316291	3B_10577922	3DL_6904431	62.33	67.48	71.95	ATAGTGAGAGCTGATAGCATGGCAATTTATGAAAGTGAGAAGCTGAAGCT[S]CAGGATGTGCTCCTCAAGACCCCTTGCCGGGTTAGCATGTCAGTTGATAT
AX-94793207		96	3AL_375972	3B_10776910	3DL_6931631	63.16	67.48	71.95	GTTGTAGCACACCGTCTCTCGACAATCAAAGGGGCGGATACAATCGCAGT[S]ATCAAAGATGGTTCAGTTGCCGAGAAGGGGAAGCATGAATCGCTCATGGG
AX-94853360		97		3B_10699005		#N/A	67.48	#N/A	CATGAACTGGAACGCCCCCGCCTTGATGCTCTCCAGCTCGTTCTTCGCCA[Y]GGACAGCTCGGCCTCCGCGGCCTGCAGCAACGCCCTGTCCTGCGCCTCTC
AX-94773490		98	3AL_4450799	3B_10684343	3DL_6904196	64.1	#N/A	71.95	AACCAAAATGGCGAACCTGATGTTCTAGACATCAAGGTTATCAGTACGAA[Y]GTTTCCACGTCATGTGACAAAGTCGGAGACGAAAACGAAATACTATTCTC
AX-94422397		99	3AL_4287281	3B_10451727	3DL_6808680	#N/A	69.11	71.95	ATTACTTACATAAGTCCTGCACCGGGCATTTATAACAATCACCTGCTCTT[Y]CCTATAGGTGCATTCCTTGTGGGATCCTTGTGTTTCCTTGTCATTTGTGC
AX-94723713		100		3B_10767439		#N/A	69.11	#N/A	AGCTGATGATTGGGTGCGTCCTACGAATGGGTCGTACTCGTTCTCATATA[S]CCCTGAGACACGGCGACGAATCTCAGCAGAGGGTGTTTATGATCCTGAGA
AX-94544715		101	3AL_1156482	3B_10472046	3DL_6951310	64.1	69.11	71.95	ACTGTAGATAAAGGGAAGTTTCTCATGGCCGCAAGAAGGTTTAGGCGTGG[Y]CCCCATACCGAGTACATTATATCCCTTGATGCTGACGACTTGTCACAAGG
AX-94755101		102	3AL_4450379	3B_10528726	3DL_6935916	64.1	#N/A	71.95	TCAAGCAGTGATGATACCGAAGAGGGGTCCGGAAAGGGAAGAGAGCACGG[Y]CGGGGCAAAGGGTCAGCACATAGTGAAAAGTCGCGTCGCAGTGGGGGAAG
AX-95253086		103	3AL_4403840	3B_10769147	3DL_6893759	63.16	67.48	68.955	CCAACTCTCTATACCATCATCTTTGTGTATCTAAATTTTCTCTGCAGAAG[M]ATGGTATGCTTGTGTTTCTTCCCTGCTGATCAGAATGCTGTTGTACATCA
AX-94542560		104	3AL_4413429	3B_10509036	3DL_3076969	63.16	#N/A	71.95	TAGTGCTGCCAAAAAAGGGAAGCGTTTAGAAAACTATACTGCTGAGAACAACGATGGCATTGCTGC[R]GATAGCATACAACAGAGAGAACCCAATGGCAGTG
AX-94572167		105	3AL_4412970	3B_10513488	3DL_6896636	62.36	67.48	#N/A	TCTTGCTTCGAATAAGTTGCTCTTACAAAGTTGCTTTTAGGAATCCCACA[Y]GGGGTAAGTTTACAACCAAAACCATGTTTGTCAGGCTCATTCTACTTTAA
AX-95217472		106	3AL_3099127	3B_1552697	3DL_6936775	64.1	68.295	#N/A	CCGACGTCGGCAGATCTGCCTCTGTATTTTCCTTGCTGTGTTGTTGTACT[Y]GTACGTGCCCTTGACCTTTGGTGTTTAAGTCATTGTCGAGTGGCAGCGGA
AX-94537249		107	3AL_4451381	3B_10596431	3DL_6951602	63.16	68.295	#N/A	AGCTTTCAAGTGACACAGCTTTCGATCCTTTGGCTGGAATTCCGGTGAAG[M]GTTTCAATGGATCAAACTCTTCTGGTGTATGGTCTTCAAGTAAAGGGTCA
AX-95077349		108	3AL_4418196	3B_10631565	3DL_6956326	60.62	69.11	#N/A	GTGGGTTCATGATTGAGATCTTGGGCAATCTGGTCCCCAGAACCACTATC[R]GAGTAGTGTCCTAGGTTCTTGATCAAGGCGCCTGTAACTATTATGTCGAT
AX-94640491		109	3AL_4418196	3B_10631565	3DL_6956326	60.62	69.11	#N/A	GATTGATGATGCGTCGCTGCGATAATTCAGCTGGAGGTAGCAGGGAGGGG[R]ATTAGTGCTGCTTATGGAATGCTGTATGACGTCCCATGTTATATTTGGTC
AX-95008490		110	3AL_2052298	3B_10421172	3DL_6853104	64.1	67.48	#N/A	TTCTGGGATGGGGAGTTCATTTGATGTGTTCCGGATGGTAATATCTTTAC[Y]CATGTAAATTACATTTTTCTCCCCTAACTTTCTCTGTGTGGAGGCCGGGG
AX-95087669		111	3AL_4447731	3B_10512645	3DL_6941444	64.1	70.82	71.95	GTGGCCATAGGTCTTGACTTAGCAAATCAACCGGTCTATTACATATGTAG[R]CAGTGACGACCATATTTCCCAAAGAGACTGGTGAAGCAATCACGAGTTCA
AX-94563202		112	3AL_4425457	3B_10692034	3DL_6801513	63.16	#N/A	71.95	CTTGTTATATTTGTTTTTGATTCTACCTGCTCATCAACTGAAATAAGGAC[S]TTGTGCTCGGACGTGCAAAACTTTTGCTGTTGTTGTGCCTGGGAGGATGT
AX-94702804		113	3AL_4446299	3B_10721085	3DL_6813532	63.63	77.27	71.95	CGTGAAGCAATGTGCTTCATGATGGATCCTTCTGTCGGTAGAGATGTCTG[Y]TATGTCCAGTTTCCACAGAGATTCGATGGGATTGATCGCAGTGATCGTTA
AX-94558346		114	3AL_4446299	3B_10721085	3DL_6813532	63.63	77.27	71.95	AAAAAGGTTGAAAAAACTGAGAAGGAAATGCACAGAGACTCCAGACGAGA[R]GACCTTGAATCTGCCATTTTCAATCTACGGGAAATCGACAACTACGACGA
AX-94759455		115		3B_10721085		#N/A	77.27	#N/A	CTGTATGTGTTCAAGTGGACGACGGTGCTGATCCCGCCTACGACAATCCT[K]GTGCTCAACCTCGTCGGCGTGGTGGCTGGGTTCTCGGACGCGCTCAATAG
AX-94433402		116	3AL_1969752	3B_10673540	3DL_6898795	#N/A	#N/A	71.95	GTACTGGAGTGTGCTGTTCTTGGCTTGCCTGATGAAGCTTATGGGGAGGT[Y]ATATGTGCAATAATTGTGCCTAAGGAGGATGCGAAGGCAAGGGTCGAACA
AX-94457445		117	3AL_4362606	3B_10543706	3DL_6951126	63.16	70.82	71.95	TACCTGCACGAGCACTGCAATCCTAAGATCATACACCGTGATGTCAAGGC[Y]GCGAATGTCTTGCTTGATGAAGGTTTCGAACCAGTTGTCGGCGACTTTGG
AX-94445639		118	3AL_4410409	3B_10395219	3DL_6920765	63.16	#N/A	#N/A	TGATAGAGCGGTCTCGTTGATGAATGGATGAGAATAGGATGTGCCAATCG[K]TGATGGCGTCTTGTCTTTGTACATCCCTATACATATCTCTGTGCGTGGCT
AX-95231942		119	3AL_4432052	3B_10772281	3DL_6912756	63.16	#N/A	71.95	TGTGTGCAAGGGCGTGTTGATAGTGCTCTTGAGTTGTTTAACAATCTTCC[R]TGTGAGCCCAACACCATTACATACACTACGTTGTTGACAGGCTTGTGCCA
AX-94992976		120	3AL_4432052	3B_10682566	3DL_6912756	63.16	74.615	71.95	GAGTCATCGCTGGAGCTGGAATCTGTGCAGGCTGTTGCCATACCAGGGGAGTCGTTGATGCCTTT[R]GCTATACAGTCTTTGGTCGCGAGCATCTTGACCTG
AX-94395880		121	3AL_4448702	3B_6805617	3DL_3435662	63.16	77.27	#N/A	AGGGCAGCTCAGACGGGCACTGGAGAAGGCGAAACAGCCAGTCGGGCAGG[M]GGAACAGCAGGAACAGAGACAGAGGGGGTCCCATCAGCTCAAAGGCCATG
AX-95118678		122	3AL_4354465	3B_10513308	3DL_6916868	#N/A	75.56	#N/A	TTCCTGTCCGAAGAGAGTACTCCTATCTCGTGGACAAGTCCAATACGGCC[R]GAATCCTTTAACTCTTTTATGCTTGTGACAATCCATAGAACCAGGGAGCA
AX-94493067		123	3AL_4247412	3B_10490204		#N/A	75.56	#N/A	CAACATATTCAGTAAACTTGCATGTCTTGGCATAACATTAATGGTGAAAG[Y]GAGTATTGTTAGCTTATTTTTTGGCCACTCTTTAGTTCAATGTTATATGT
AX-95012946		124	3AL_4319466	3B_10455104	3DL_6951800	#N/A	75.56	#N/A	GCACACGCATTGATCAATATGGATGTGCGACCGACCTTCTTCTTGGGATG[Y]CAAGATACACCAATAAACCCCAACAGTTCAAATACTGACTACAAGGTCTG
AX-95156388		125	3AL_4227929	3B_10479241	3DL_6947519	#N/A	75.56	#N/A	AGAGTAAACTGAATTTGGATGGTGAAGATGATTACGTTTTTCAGACTGTG[Y]GTCCTGGTGAGAAGACATTAAAATGGGATTATGTACCTGAACTGAGGGGG
AX-94784465		126	3AL_1428841	3B_10560677	3DL_6911058	#N/A	77.27	78.68	GTGGATCTTGTAAGAAAAGCTATGCCCCTTGCACTGACACCTGAGGATGA[Y]CCAAGAAAGGAAGAGCTCAAGCAACTCCAGACACATTTGGAAGAAATCAA
AX-95099983		127	3AL_4449786	3B_10463011	3DL_6951543	64.1	78.75	#N/A	ATGGTGGCCAGCCTATGATTGGTGGAAAGAAATAAGTTGTCTCTAAATGG[Y]ACTAGTTTGTGGCTACTTGATTCAATGTACATTTGCTGTATATCTCTATT
AX-94870471	3JL-2	128	3AL_4246433	3B_10770169	3DL_6853817	64.1	#N/A	#N/A	CGCCCGGATCTGGTGTTTGAGCCTGCGCGAGATCTGGTAGCCTTCTTGGA[Y]CAACGAGTTCATTTCAAGTCTGAGTCTAATTTCGCGAGATCTGATTTTGG
AX-94727285		129	3AL_4359266	3B_10477640	3DL_6818193	63.63	#N/A	#N/A	GACGACCGTATGGAGCTGAATGTTGTGGAGAAGGAGCTTCAAATGCTCAG[Y]TCATTTGATACTTATGATGATGCTGAAATTGCTGCAAGTCCAGTACAGGT
AX-94550894		130	3AL_4296555	3B_10424759	3DL_6827129	#N/A	77.27	#N/A	TGCTGCTCTCATAAGCCTTCTGATTTGGGGTTCACGGTAACTTTAGGTCC[Y]GCCCACTGTTGGCTAGCACGAGACTTGGCCCATGGATCAAGTGGAACCCG
AX-94824695		131	3AL_4255781	3B_7922260		#N/A	77.27	#N/A	CTTAATGGATCTGGCTTGAATTTGTCATCACCATCCAATCATTCAGGAGA[R]GACGGCATGGATCTCTCCCCTGTGAGCAGCAAGCGCCGGAAGGAGGCATT
AX-94738696		132	3AL_4452826	3B_10637780		#N/A	77.27	#N/A	CCATATCACGGTTTGCATGCGCTGATATTCTGAAAGCCTACCAACTGTAC[Y]TAGCAGCTTGCCCATTCAAGAAGATCTCTCATTACTTTGCCAATCAAACC
AX-95180897		133		3B_10671535		#N/A	78.75	#N/A	CAATTCAGGCAGGCAGGCAGCTGCTCGACGCCAGAGCCAGCAGCGCAGAG[R]GGAGTACACTTCAGATCGTCAAGCTAGTGGGCATGCTCTGAATGCGATGT
AX-94421465		134	3AL_4269156	3B_10671535	3DL_6818239	72.37	78.75	86.95	GGGTAGACGTCTCCACAATGGTTCAGCACCCAACTCACGATCCCAAGCCT[Y]CTCCAGCAGGTCACCAGGGCAATACTGGTAGCAAGTCAACGGCAACAGCA
AX-94877257		135	3AL_4427649	3B_10472590	3DL_6955619	#N/A	77.27	86.95	GCACGCATAGAGAATATGACGATCCTGGGAGAAGATGTACATGTAGGTGA[Y]GAGGTCTACAGCAATGGCGGTGTTGTTCTCCCGCACAAAGAGATCAAGTC
AX-94501489		136		3B_10649509	3DL_4341982	#N/A	78.75	86.95	GGTTTAGCCCCACTGTGGGAGGAACTCTTCAGTAGACTGCATGGATTTGC[Y]CCTTTAGGTATGGATTTTCTGCTAAACCCGCGTGTTGCCAATGGAGGCAT
AX-94685937		137	3AL_4449321	3B_10746780	3DL_6872037	#N/A	78.01	86.95	GACCCTGCACTCTCCTTTGTTATCTCTGTGACCTTCTGTGCTTCGATCCT[R]GCCTTCACCTTGATTTCCTCATTGTTTTGAGGTTTTTGGACCTTCCCAAG
AX-94599396		138	3AL_2136	3B_5228		#N/A	78.01	#N/A	ACCTATTCGGCACCGCCGCAGTACGGCTCAGACCAGTACTACCGTCCTAG[Y]GGGTACTACTCAGCGCCACCAGCACCGCCTCCTTCTCAGTACGAGTACAC
AX-94435731		139	3AL_4152230	3B_10618540		#N/A	78.75	#N/A	AAAGAGGAAGGACTGAGGGGGCAACTCCGAGCGAAAGGTATGGATTAGGC[R]CTGGGCTTGCTGTGGGTGCAGTTGCTGGGGGCGTTGGGGCGCTTGCGATT
AX-94884104		140		3B_10690339		#N/A	78.75	#N/A	TGGCAGCACGGCGGCAACAGGGCTCTGCAGATAACCGAGGCCTCCAACGC[R]TTGGTCGTGTACGAAGACTGGGACGACGCCGGGTGCCAGGAAGTGTCGGA
AX-94766229		141	3AL_4451758	3B_10592487	3DL_6809993	#N/A	79.46	86.95	CTGCTCACTAGCTCTTAGTGGTGACGCGCAGAAGATGGAGAGATCCTCCA[Y]GTATATCATGCCAAATAATAATTTGTCTTCTGTTGAGAATCCCAAGCTAC
AX-94798477		142	3AL_4303120	3B_10495060	3DL_6954573	#N/A	77.27	86.95	ATCTTATCCACGCCAACTGTTTTTACAAAGATGCTTTTCAAGGTATGGCT[Y]GTTAATTCCATTGTAGACTGCGAATCAGAAGTGACAATCTCAAGAACATC
AX-95114993		143	3AL_4448759	3B_10558886	3DL_6926928	#N/A	77.27	86.95	CCAGACATGTCCAAGAATGAAAATGAGCTTGCTACGATGCTAGAGAACAC[Y]TCATCAATGTCACCAAATGAGGCTGCAGAGGCCGTAAACTTTTGCAGAGG
AX-94511622		144		3B_10662502		#N/A	77.27	#N/A	GTCGTGTTTTTCCTGCTTGTAATTGTGCTTGCTGCTGTAGTAATTTGAAC[Y]GGACGTATCATACATGAAAAGCATGTGATTCTTGGCCTGCCTGCCCTCTC
AX-94417262		145	3AL_4230370	3B_10676676	3DL_6840655	#N/A	#N/A	86.95	CGTAGATTACACGAGGACCCAGCTAAGTTAGTACAGTTCTCCTACCTATC[R]GGTGCACCTTTTGGTGATGTTGTTCTTCAGACCCTAGCAGTGAGGTTCTG
AX-95132136		146	3AL_2171090	3B_10519895	3DL_6953966	#N/A	#N/A	86.95	CCCATGGTTCCTGAAGAACCTGCCAAGGGAGCTCACAGAGACGGCGCAGG[S]CATGTACTTCAGGAGGGATAACGCCGTGCCTTCTTTCTCGGAGCAGACTT
AX-94741978		147	3AL_2171090	3B_10519895		84.27	#N/A	#N/A	TCCTGGACTTTTGTGGCAGATTCAGGAAACCATGCTGACCAGGTTGGCCT[S]GGTCCAAGGATTGTGTCCGTGTCGATTAGCGCCGGTGGCATGCTGGTGTT
AX-94497693		148	3AL_4262431			84.27	#N/A	#N/A	TGAAGAGGCATGCACTCCACATGCCATGTGCTAGCTGCAACCGCCAACAC[R]CGACGACCAACATCGACAACAACGTCGCCGCCCACATGACACGAGGCACA
AX-95018583		149	3AL_522421	3B_10729472	3DL_6844764	84.27	79.46	86.95	CATTTACCCATCCTACTAGGTTGTAGGCACCAAATTGCGGGATCTGGTAT[K]CAGAGTAGGCAGGTTAATCGTAGCTTCTTGGTCCCTCAAATTCTCAGTAG
AX-94736568		150	3AL_4373934	3B_10734830	3DL_6953851	83.835	78.75	86.95	GACAGTTGATCAGTTGAACATGGGCTAACTGATTGTAGATCGCTGGCAGG[Y]TCCTAGTGCTTGTTCCCGCGAGCCTGCTTGCTGATGCTTGTGTGGCTGCT
AX-95239618		151	3AL_4323234	3B_10410756		84.27	78.75	#N/A	GAGAAGGAGAATGTGAGGCACTTCCACAGCTTCATCGACAGCCTGCCCCT[S]ATCGTCCCGGACAACCTCCTGCTTGTCTACTATGACTACCTAGTCTAGCG
AX-94986040		152	3AL_4447586	3B_10404421	3DL_6892827	84.27	82.88	98	TCCATGTCAGTGTACATATGATTAGCCCGTGTAAAGCTAAGTTTTATATG[Y]CGTGTAATGTGGTAGTGTCGTTGGCTCAGAGGAAGTTATTGACTGCCTGT
AX-95218761		153		3B_10487173		#N/A	77.27	#N/A	CGTTATTATGGTAAGGGATTATGTTGGCACATTGATGCAACATGAATAAT[M]GTGTAGGTAGTGACTTGTGCATCTGTAGGAGATGGATGACAAAAACTAGA
AX-95260300		154	3AL_2529922	3B_10590503	3DL_6802752	#N/A	79.46	99.755	CTCCTTTTTGTGTTTTGCTGTACCGCTGCATCCATGCATGGTGTTTGTCC[Y]TGACTTCTACCACTTGATCGGACCGTACCTCTCCCTTAATTATGTATAGA
AX-94547066		155	3AL_390135	3B_10773986	3DL_6805712	#N/A	78.75	98	GTCTCACACCATTGTAACCTTGTTGTTGTACAGTGCAATTGTACTTTCACATGT[Y]GCCATCGCTTGATGATGCCTTCAACAAATTGGATCTACTTTTAAGC
AX-95209298		156	3AL_4379992	3B_10579765	3DL_6956254	#N/A	#N/A	101.51	GACCTGCAGAAGGTCGGTCACCTGATGAAGAACGGGGCGCTCAGCCCTGA[K]GACCTCAAGTTCTACGTCGGGTACTCCGCCTGGGACCACGATCAGCTGCT
AX-94850375		157	3AL_4379992	3B_10579765	3DL_6956254	#N/A	#N/A	101.51	AGCTGATGGGAGGCCAGTACGCGGAGCTGAGCCAGAAACCGAAGGAAGAT[R]GCGCGTGAAGTCGGCTATGTTGCGGCTCAGGCACGGTTTGCAGCAAACTC
AX-95179558		158	3AL_4407465	3B_10667145	3DL_6953845	91.89	78.75	101.51	TTGATATCGACAACGAGGAGGATGGAAATGGTCCTAGCCATCACAGTGGT[K]GTGACAAACAAGATATCATCGATCTGGTCAGTGATGACGACGAGGATGTT
AX-94972220		159	3AL_4233385	3B_10742436	3DS_2562811	#N/A	#N/A	#N/A	CGTCGTCAACGTCGGCGACGTGATTGAGGTGTTCACCAACGGGAAGTACA[R]GAGCGTCGAGCACAGGGCGGTGGTTAACGCACGCCATGAGCGGATGTCCA
AX-94798723		160	3AL_4379436	3B_5517969	3DL_6954853	91.89	#N/A	101.51	AAGCCTTCGCATGGTCAGAAATGCAGAAGTAACAGATTGTCAAACGGACC[R]CCTGTGTGTCATTGGATCATCGAAATCTTTGCATGCAAGTCTGAAGAGGC
AX-95229970		161	3AL_3658783	3B_10765988	3DL_3554195	#N/A	#N/A	101.51	ATGTAGTTCGTGGAGTGCGGTGTTCTTGTTAACATTACAGTGCTAGATAC[K]GTGTAAATGAGTTTGCTGTCTTCACTAGGTTATGTATGAGATTGCCTGGT
AX-95237215		162	3AL_96597	3B_10766338	3DL_3220459	93.78	82.88	#N/A	CCAAACGTACATCAAGGCCCTCAGGTTGACAAGGATCAATACGAAAAGGT[S]CTCAAGTACATCGACGTCGGTAAGAGCGAAGGCGCCACCCTCCTCACCGG
AX-94900238	3JL-3	163	3AL_96597	3B_10766338	3DL_6845268	93.78	82.88	107.65	GGCACGGATGCTCTCGAGAAGTACCTGCACACCAAGACGGTGGTCACTCC[R]CTCTACAACACGCCCTGGCTGTGATGTTGACGGACATCCGACCACAAACA
AX-95260889		164	3AL_4268181	3B_10562980	3DL_6924721	#N/A	#N/A	105.9	AGGGAAATGGGCGACCGGACAAGGACTATGAGAGTTGGAGATGGAAACCT[S]AACAGTGCACCCTCCCACGCTTTGATGGAATTAAGTTCTTGGAGTTAATG
AX-95252784		165	3AL_4268181	3B_10562980	3DL_6924721	#N/A	#N/A	105.9	GTTGACGCATTTGGTGTGTCAGTTGAGACTTGCCTGACTGCTGTGGCGAC[Y]CACCCAAATTTCACAGGGATAGCTGTTCTGCGCACATACTCTCCAGATCA
AX-94904625		166		3B_10649602	3DL_6833643	#N/A	#N/A	105.9	GACCCACCACCAGAGCTCGCGAATAATCCACCGCAATAAGCA[M]ATAAACCCACCTCCATCCGCGCAATCTCTCAATCTTGCAAAGGCATCAATGGCGGGCG
AX-94955749		167	3AL_4348688	3B_10551429	3DL_6888532	100.87	82.88	107.65	CGTGTACAACTTATGCTGGCCGTGTGGAGCGTGGACTGGACATGAACTGA[R]GCATGCATGCAGTGTGCTGTTTGTGTTGTTCAGATCCCTTGAGTTTTGTG
AX-94755120		168	3AL_4360577	3B_10762268	3DL_6913101	#N/A	82.88	107.65	AAGAGAGACAAGATTTCATCACAGACTAGTCTAACATCAAAGGGCACTGC[R]TCAAGCTCGAGTTTGCCAGATTCTATCTTCGCCTGATCAAGAACCTCATT
AX-95099886		169	3AL_4399486	3B_10478000	3DL_6932323	100.87	82.88	107.65	GGCAGGTGCTAGACTGTCTGTTTGTTAGCCATTTGATGTGATGGCCCTGC[R]CGCCTACCTGGTTGTTGTGCTTGACTCGTGGTGTTATTGACCTGTAGTCT
AX-94621359		170	3AL_4269750	3B_10645648	3DL_6901987	100.87	82.88	108.49	CTGAAGAAATTCTCTGGCCCGAGGTGGGAGGCTTTGGTGAAGAAGGGAGC[Y]AAGAAGCAGAGGTTGTTGTGGGCATCCACCAGCGTGAAGAACCCGGCTTA
AX-94507243		171	3AL_4256873	3B_10694152	3DL_472278	#N/A	#N/A	108.49	GGCAATGTCTACCGTGATGCGACATGGAATGGGGAGCATGAATCGAGAGG[Y]TGATGTAAGAGGAAGGCCAAGCATATTATCTGACCTGGAGATGGAATTTG
AX-95013996		172	3AL_4257759	3B_10425683	3DL_6952510	117.52	#N/A	114.8	GATGGTCCATTCCATCTGAAAACTGATCCGTTGTAGTATGTACTTATCAT[S]AAGTGTGAAGTACACTTGCATGAACGAACTGTTTAACTTGTTAGCTGCCA
AX-95149767		173	3AL_3971400	3B_10546154	3DL_6953653	#N/A	84.66	117.65	CAAGCTACTGGGAAACTAAGGGAAAACATATTTCTCACTAGAAAAAAGTC[Y]GTATATGACAAGCTCGGATAACTGATGAACTATACTGTTTTTAGAAGGTC
AX-94813042		174	3AL_4345170	3B_2280592	3DL_1227650	#N/A	84.66	#N/A	GGCATAGGGAACATGCTGTCGTCAGCCGAACATTCGTCGGCCCAAGAGCC[R]CCACCAAAGCAGATCCAGCACGAAGTTCTCCTGGCGGAACAAAGTGCCTC
AX-95012906		175	3AL_4417432	3B_10636033	3DL_6951189	#N/A	84.66	119.53	TTAGCTACCTGCAACTGTTCGGTTCAAGATCTAAGG[R]ACGTTACGGTGTTATCTCAGTCCACCCAGAGGACGATGTGATATTCATAACCGTAGAATCTAAA
AX-94455923		176	3AL_4308471	3B_10535771	3DL_6928742	#N/A	84.66	#N/A	CGACGGCGGTGGCTTCGACTTCTAGAGCAGTCGAGGAGGATAAGATATGC[R]GCAGCACAGTTCTTTTGTACGTCCTTGGTATTTCTTCAGTTCTTTTTGCC
AX-94820376		177		3B_10442202	3DL_5860376	#N/A	109.95	#N/A	ACGGCGCAGAACGCGCGGGCTTACAACCAGGGATTGATCAACCACGTCCG[Y]GGGGGCACGCCGAAGAAGCCCAGCTTGCTGGAGACGTACATTTTCGCCAT
AX-95221360		178	3AL_4380199	3B_10764670	3DL_6953115	154.57	136.7	145.24	CTGATACGGATAATCACCACATGTTCTAACATGAATTTCAGAGCGTTGGT[R]CTACAATACATGCCAAATGGCAATTTAGAGACATTGCTTCACTGCTCACA
AX-94481377		179	3AL_2450223	3B_10486395		154.15	143.58	#N/A	TTCTTCCTAGACGGTGGATCTAGCTTCAACAAAGTAGGGATGCACCTTCC[R]TCGTGGTGCCATGTCCAGATATCCACCTGGTTGCCGTCCAACTGCAGCGA
AX-95010519		180	3AL_249163	3B_10713091	3DL_6920339	#N/A	149.61	149.5	TGACGGATACAGGGAACTGAACTTGGTGAAAGCAACATAGTGAGTGATGT[R]TACAGCATATATACTTTGACTTTGGGTGGTAATCTCGTTCTGGTAGATAC
AX-94667828		181	3AL_1019048	3B_10756682	3DL_6893939	#N/A	153.12	158.86	GCCTATTAGTCGGGAGGGAGCTTTTTCCTGATGGGATCATATACGCGTCC[Y]GTGAGTCGCACTACTCCGTCTTCAAGGCAGCTAGGATGTATAGAGTCGAG
AX-95107273		182	3AL_3069047	3B_10691640	3DL_6908605	#N/A	#N/A	158.86	CTCTTAACTGTTAAAACCGCAACATGGTAGGAACCGCAAGCAACTTGAAC[M]ACCTGTTCACCCATAATCTCTTCGACTAAACATGGGAGCTTACCATCTGA
AX-94888944		183	3AL_4451811	3B_10562713	3DL_6955581	197.42	#N/A	158.86	GCACCTCCGAATATACAGGTGGTGAGCCTTGAACAATGG[M]CGATGCTGATGGCTGTCCCTGCTGTGGCATCCTGCTGCTGAATATGGACCTGAGCTTCGCG
AX-94452842		184	3AL_4255547	3B_10664131	3DL_6872570	201.88	161.28	158.86	GTATCTGTTTGTCTGACAGTAGATGTACTGATTAGAACAAGAGAAAATTG[Y]TGTAATCGTTAAGGGAACTGATGCCACTTTCGTTATGTTTGTCCCCTATA
AX-94889002		185	3AL_4238980	3B_10343586	3DL_6845780	206.67	160.83	158.86	TAAACCTGTTGCTGGTGATGTAAAATCTGAAACTTCAAAAATTGGCAGCA[R]GGGAAATGTAGGCCTTAATGGATTGTGGGAAGCTAGTAAAGCTGTTGACA
									#N/A
									#N/A
									#N/A
name=Chr4J									#N/A
AX-94921018	4JS-1	1	4AL_7121514	4BS_4947956	4DS_2320134	36.81	7.1	#N/A	AAGTTCCTCGACACCAACATCAACATACCTTTCGCCGGACCTCCTCTGAA[Y]ACCCCATCCCTGCAGAAGTATAAGAGGATGATCGACGCTTGGGGTGGCTG
AX-94852529		2	4AL_7077850	4BS_4881243		36.81	#N/A	#N/A	TGGATGCTCTTCCCCACGGAGGAAGAGTACATCGAGTGGTTCGAGAGGGC[Y]GGCTTCAAGGATGTCGAGCTCACCAGAATCGGGCCAAAGTGGTACCGCGG
AX-94831877		3	4AL_7145348	4BS_4944346	4DS_2316170	36.81	10.95	#N/A	GGCGGAAAAGCTTCTCGTCTGTTGAGCAGGTTTATGTGATATCGTCACCG[R]CTAAAACTGTAGGGAGCTCGACGTGCTGCTTTTGCGGACGATGTGTATAA
AX-94391368		4	4AL_2864757	4BS_4858979	4DS_2322432	#N/A	10.95	#N/A	AATCTGATTGCTATATATGCGGTGCTAGTTAGTAGTGACTCGAGCAGTTA[R]CTACAGGAAGGAGCTAGCTAGATATTACACACTTGTTAGTTGTAGATATT
AX-94387995		5	4AL_7139376	4BS_1499952	4DS_2312826	#N/A	10.95	#N/A	GCCACCAACCCTCTCCAGTACGAGGATCAAAATCTCGAGCAAGCCGGCAA[Y]GCCCCCGCAGCCTCGGGCTCCCTGAACCCGTTCGGCTCCCTCTTGCTGTG
AX-94941579		6	4AL_2510301	4BS_4860506	4DS_1654576	#N/A	39.46	#N/A	CTCTTGGCGAGGATCCCCCTGCTCTTCATCGCGACCAGGATGTTCCTGAG[R]AGGTCCGGGATCAGTTCCTGAAGCTTGTCGCTGCGCTTGCCCCGGACCTT
AX-94644898		7	4AL_2510301	4BS_4860506	4DS_1654576	#N/A	39.46	#N/A	GGAGGCGGCGAAATGCGGTTACAATATCAAAACCTTACGTCTCAATGGAT[S]AGCCGACCCATGAGCTTCTTCTAGTTCTTAATCTCGGCGTCGTTCAGCCC
AX-94544839		8	4AL_7156581	4BS_4963058	4DS_1167366	#N/A	39.46	#N/A	TAAGTGAATCGCTCCACCCGATTGAATTACAAGGGCAGAGTAAATCGCAT[Y]ACACCTTAATCAACTAGGCATGCATCCGAACCTAACATAGATTAGAGGAG
AX-94868648		9	4AL_7166016	4BS_4905567	4DS_2304504	29	43.57	#N/A	AGAAAGTATGCTGATGAACATGGTTATGGGACAGTAGAGGAAGCTGTGAG[R]CAAGGAATGAGTGAGATGAGTGCTGAATTCTTGGCTGCAAGAAAAACAAT
AX-94529171		10	4AL_6357574	4BS_2570697	4DS_2287650	#N/A	43.57	#N/A	ATCGGACTCTGATTAGGGATGTGGGCGTGCTCAGTGGTTCCCTTCCAGGC[Y]TCTCATTGCGTGCTTGTTTACGTCTGGCCAAACTGCTGATCTCTTTTTTG
AX-95137169		11	4AL_7096655	4BS_4916289	4DS_2326537	29	44.35	#N/A	AATTTGGATGATCAAAAGAAGGGGGTAGAATAAGGTCAGGTGATTAATTC[R]CGTGTCTTATACCACAGTAGCTATTTCCCTTTTGCGTTCTTATAATTTTT
AX-94825002		12	4AL_7139631	4BS_4913644	4DS_859071	29	46.79	#N/A	GATATAGTCGCGCTCAGATACTGCTGCCAAATCAACGGCTTCTCCTCCCT[R]AACCTGACGAAACTCGACGTGCTGACCGGGCTGAAGGAGATCAAGCTGGG
AX-94513393		13	4AL_7120991	4BS_4920865	4DS_2295679	29	59.7	#N/A	TCGACCCCCTTGAAAGTGCCTGTTCCATCGATGAAACCTCCACGGAAGTC[R]CCTTCATAGGATGCGCCTGAAGGCCACTGGATGATTCCTCTCCCGGTCAT
AX-95247919		14	4AL_7120991	4BS_4920865	4DS_2295679	29	59.7	#N/A	ATGCCATGGCCATCCTTGACTCCCCTATCCCACGTACCAATGTAACATGC[K]CCTGATGCGTATTTGCAGTAACCTTTCCCATGAGCCAGCCCACTGAGCCA
AX-95125215		15	4AL_2555292	4BS_4883884	4DS_2296575	29	59.7	#N/A	GCGGAAGACGACCTGATGGATGAAGTGCTCGGCGTTAATGAGGCGATCAA[Y]GAGGACCCGACCAAGCCATCTGAAGAGGCTACTGATGTTGCTCCTGTACC
AX-94763454		16	4AL_2555292	4BS_4883884	4DS_2296575	29	59.7	#N/A	GTGGATGTGGACGACATGGCCGCGGAAGACGACCTGATGGATGAAGTGCT[Y]GGCGTTAATGAGGCGATCAATGAGGACCCGACCAAGCCATCTGAAGAGGC
AX-94863172		17	4AL_7169775	4BS_4875646	4DS_2324992	#N/A	59.7	7.92	CCCATCAATGCGTCCTTGTACCTTTGTGACAATAAATTCCACACTGAAGC[M]TTGAGTGAGCTCTTGGAATCCGATGACAAGTTTGGCTTCATCATTATGGA
AX-94485855		18	4AL_7169775	4BS_4875646	4DS_2324992	29	59.7	7.92	GAACCTTGGTTGTTACCTCCTGTTTTGCCCATCTTTTTTCCCAGGAACTC[M]TGCGTCGCTGTTGTCTGAACTGACTCTGTGTCTATGGTTCAATTTAGCAA
AX-94414691		19	4AL_7032976	4BS_908529	4DS_145236	29	59.7	#N/A	GTTTGTTGCTCCGGCTCAAGTTTCCATGCCGTCGTAGATGAATTATATTA[Y]GGGGATATGGTCGGATGCTGCTGCAGAGTTTATAGTCATGACATCTCTTC
AX-95232028		20	4AL_7032350	4BS_4906161	4DS_2289256	29	#N/A	#N/A	TTACAGGTCTTCTGGTTCTCTGTTTTTCTTCTTGTTTCTGGATCCGTTGG[Y]TCCATTTTTAGTGGTTTATACTAGAGCAATTAAACGCCTTTCCACCTGTA
AX-95130518		21	4AL_7032350	4BS_4906161	4DS_2289256	29	#N/A	#N/A	AATGCCTTTCCACCTGTAAGCAAAGGCTGGCCTTCAGATACATTGTTTTA[M]CGTACATAATAAGAGTGTCGTTCGTCCAAAAGGTCACTCTGAATCAAATG
AX-94868908		22	4AL_7134605	4BS_4950794	4DS_2314729	29	#N/A	#N/A	GTTGGTGGTCAGTCGATTGAGGAGCAAGGTTTCAAGATCAGGCAGGGCTG[Y]GAAGTTGTAATTGCAACGCCTGGTCGGCTTCTTGATTGTCTGGAGAGAAG
AX-94568929		23			4DS_2300056	#N/A	#N/A	0	TAAGAAAGAAGATTCCTACTATCAGTGTATGGATATGGCCAGAAGAAACT[R]CTCCTGCCATTGGTTGACAATCGATGTTCAACGAAATTTCTCCTGCCGTT
AX-94824449		24	4AL_7169776	4BS_4893571	4DS_1021024	29	59.7	#N/A	CGTTGTTCATCTCAGACATGTATTCATACCCAAGATTGTCGGCACGACTC[Y]TGAATTCATCAACGTCCTCCGGTGGCACTTGTATGCCAACTAACACGTTT
AX-94792558		25	4AL_7161754	4BS_4944154	4DS_1302219	29	59.7	0	CTGCGTTGGGCGCTGTTGGGGAGCAGCATTGTGTACTGTACTGTACGCGT[Y]GATCTAGATCATAGTTTTTGCTGTACAGCTTCCACGGTTTTTCTGCTCCG
AX-94612682		26	4AL_7170553	4BS_4916306	4DS_2290405	28.61	64.89	0	CCGAAACCTGCATCAATGGCTAAAGCGCAGGATTTCCTCAAGCCTCTAAA[Y]GATACTATTGCGAAAGCAACCGCTATGACGGAAGGAAGGAGGCCCGACTA
AX-94744972		27	4AL_7085467	4BS_4858956	4DS_2302757	#N/A	65.7	#N/A	GAATCAAGATCTGCATTGTTGAGCAAAGAAACCCAAGAGCGCAGCAAACA[R]AATGAGCCTGGGAGGAGAGGTCAAGGTGCAGAAGAAAACAACACGCAGAA
AX-94728891		28	4AL_7148843	4BS_529467	4DS_2289842	#N/A	65.295	#N/A	ATTCATTAGTATTAGAATGATTGGGTCAGGCTGCATACAGTAATTACAAG[K]GATGGATCAGCTACATCTTAATAATATTAGAATGCATGGCATTGCCTCTG
AX-94521395		29	4AL_7063814	4BS_4879245	4DS_2310542	29	65.295	#N/A	TGCCTAAAGCATTACATTCTTAGCTACTGTACAACGATAGGTCGCACAAT[K]GTTCTACTAACCTTTGCCAGGCCATCAACTATTATTATCCCCTGGCCAAT
AX-94651558		30	4AL_7132823	4BS_4952369	4DS_2310881	29	65.295	0	CATGCATATGTCTTCTGGCGCCTGTGAGTGGTCTTTTTAACTGTAGTCGT[R]TTTTAGGCAGAGTTTGTGGACTGGCTGCGATCGATGATTTCATTGGATCT
AX-94519609		31	4AL_7175679	4BS_4922257	4DS_2305451	29	65.7	0	GTCGATATGGTTGACTTGCTCCTTGGGTGGGTGTTCGTCCCAGACCTTGC[Y]GAAACCGATTGCCGCACCATCGTGGATAGTTTCTCGCAGTTCCAGTGGCA
AX-94907236		32	4AL_7139375	4BS_4869696	4DS_2302184	#N/A	65.7	0	CGTTGTGTGCCTTGTGATCAGGCTTGTGGAATATTTGTACTCAGACTTGT[S]GGTTTCTTGTTGAGTTGGTGTTTGAAGCATTTCTCGGCAGGGCTATTTGA
AX-94769935		33	4AL_7173573	4BS_3944622	4DS_2292562	29	65.7	15.72	GTCGGCCTGTTGGCCGCCGGCACGAGCAGCACCATAACCGGAACCTATGC[Y]GGACAGTTCATAATGGATGGGTTTCTCAACTGGCGACTGAAGAAATGGAT
AX-94834923		34	4AL_7134487	4BS_4913762	4DS_2324515	#N/A	65.7	8.365	CTAGGCGCTTTCGGAGTTAAATTATTACAAATTAGCTTGGTAGGAGGCGA[R]GCAAGTTGAGACCTGTACCTGTGTATCATACCTATACATTACACTCTGAT
AX-94709352		35	4AL_7081907	4BS_4948359	4DS_2316983	29	65.7	8.81	ACATCTTTACGAGCTGAAAGCTCTTGAAATTGCATAGATGAAGTCCAATA[R]ACCAGTCCCCTTGAGAAGGCCTTTACCAGTTAAAAGTTCAAAATCTATCA
AX-94472289		36	4AL_7123652		4DS_2278426	29	#N/A	#N/A	GTGTTAGCTTGCTTCAATTGGGGCCGATGATCTGCGTGCATGGCTTCTAT[R]AATTGTAATCCTACGGACTCTTGCATTGCTGATAGGTGAAGTCCCCCAAA
AX-94479623		37			4DS_2308664	#N/A	#N/A	7.92	TGTCCAAAAGCTGTAGCAAGTTTCAGTTTTGAGAGACGAGGTTAACAAGA[Y]CAGGGCTGCTGATGGACCAACTACTTCTTGATCGCCGAGAAATCTTCCAC
AX-95174740		38	6AS_4355012	4BS_4948359	6DS_2127154	#N/A	65.7	#N/A	TACTCATACGCAGGATACCTCCCCAACCGTCCGACGGTGAGCCGGCGACA[R]ATGCCGGAGCCGGGCACCAAGGAGTACAAGGAGGTGGAGACTGACCCGGA
AX-94581057	4JS-2	39	4AL_7025234		4DS_2322023	29	#N/A	8.81	CTCCAACTGGTCCTTCCGCAAGATCTCTATCACCTGTGATTCCGAATGTG[R]CACAGATTGGCCCCATTGGGCATCGGCCGTTTGATTTAATGCCTGCAATT
AX-94669734		40	4AL_7168563		4DS_2324039	#N/A	#N/A	8.81	CCACGCGTCCGACCAGATAGAGACGTTACTGTCCCGAAGACATGGCA[Y]TGTGACACACTCCCGCCGCCGCCGTTCCTTAATAATCCAGGTCGCAGCTCTAT
AX-94735044		41	4AL_7168563		4DS_2324039	#N/A	#N/A	8.81	TTTGATGGATAGACAATCAGGTCCAGTTGGCGAGTCAATTGTTGTATTCA[S]TGGGTTGTAAGTGTTGTCTGGCAAAGAAAGTGGCGGCGATAGCGGCAAAG
AX-95135310		42	4AL_7075662	4BS_4960718	4DS_2289014	28.61	65.7	8.81	TATACTGTGTTTTGCCACCCTAAGTAAACTACTTTGGAATGGTCCTACTG[Y]TGTATTCGCATGGTTTTTTCTAGAGCATTGTTGCCTTTGTTTGCTACCGT
AX-94540746		43			4DS_2278804	#N/A	#N/A	8.81	CCGTCCCCCGCACAGAGAGGATCATCAGAAAGCCGCTCACACGACAGAGG[R]CACGGAAGAGGGCGAGCCGTCTAAGGACAGTCAAGAGTGCCATTCAAAGC
AX-94870199		44	4AL_7123387	4BS_4881855	4DS_2303194	#N/A	65.7	8.81	GTAGTGGAGTTCTTGGTGGCGGGACGCTAATTTAGGATTGATTTCTGCTC[Y]GGTGGCTCTCCATTAGAGATTGCTGGGACGGGGAGGGGACGGGATTTGGG
AX-95214129		45	4AL_7089608	4BS_4877284	4DS_2317127	#N/A	#N/A	0	TACGGGTCCTGCTGCATGGTGTAATATTTCCTGTACATTTTGGCATGCCGAGTTTAAG[R]TTAATGGGAAATGTGTTTAGTGGACGGAACATGCATTTTGAG
AX-94533381		46	4AL_7104354	4BS_4875860	4DS_2286364	18.2	65.7	8.81	ATAACAGTGACTTCTGTGAGACTGCACCATCAACTAGTGAAACCTTGTCA[Y]CTGGGAAAGCTCTCTATGCACCACATCTCTTGTATGAGCCAGGAAATGGA
AX-94669174		47	4AL_7071742	4BS_4930066	4DS_2308935	20.675	#N/A	8.81	TGGAAGAAGATTCATGAGGCGTGCCTAAAACCAAGTCAGTTGCCACAGAT[R]CGGCAGATGATGGTGACACGTGATCTTCGTGATGATCATGACAGTATGAC
AX-94764006		48	4AL_7071742	4BS_4930066	4DS_2308935	20.675	#N/A	8.81	CTAGTGGACATCAACTGAAGATCCTGGTAGAATCATGTACGGCGATCACC[R]GTGAAGGCCACGGTGATAAGGTGATAGTTTCCCCCGGGCACCCTCTAGCC
AX-94956375		49	4AL_7071742	4BS_4913401	4DS_2308935	20.675	#N/A	8.81	TAAGATAGAGAGATATCATAGTCTGCTGGAGAAATGAGCAGAACGGGCTT[Y]ATGCTAAAATCAAAGCATGTGGGTCTGCAACAACAGACAGAATGTGTTGA
AX-95013746		50	4AL_7095650	4BS_4903014	4DS_1175930	28.22	#N/A	#N/A	GGCTTTCCTTCATTCTTTACCTCATTTGGACGAAAATGGACGACTCTTTG[R]CCGAGGGGGCCTCTCCTCATGCTCAGGGGCATCACTCTTCTCGATGCTGT
AX-94709370		51	4AL_7124009	4BS_4900325	4DS_1807044	#N/A	65.7	#N/A	GCTCGTGTTGTCAGGCTCTTGAGTGGGGTACTGTAGGGATTCATCAGAAG[R]TGTACCATTATGGGAGAACGGAGTCTTGCAATTGGTTGTGGACACTTCCA
AX-94505752		52	4AL_7124009	4BS_4900325	4DS_1807044	#N/A	65.7	#N/A	GTGTCGTCAGGCTCTTGAGTGGGGTACTGTACGGATTCATCAGAGGATGT[R]CCATTATAGGAGAAGGGAGTCTTGCAATTGGTTGTGGACACTTCCAGTGA
AX-94488265		53	4AL_7113103	4BS_1315854	4DS_2310006	#N/A	65.7	#N/A	TTTGTTGCTATTACCATTTTTCTGGCTCGAGAATATTGATTCTTTCAGAG[R]CTATACTGCTGATCTGTAGTGCACCTGAATGTTTCATGCGAAAGGGGTGA
AX-94629012		54	4AL_7122037	4BS_2541588	4DS_2274341	#N/A	#N/A	11.6	CCCTTGATATGGAACGAAACAGAGTGGGAGTATCAGCCTCTCTTTCCAGC[R]CCACATCGCCTTGGCCAACAACACGGTGACTCGAGTGATGATGGTCGAAG
AX-94492194		55	4AL_7109342	4BS_4942841	4DS_2308854	28.61	65.7	11.6	GGCAGGACACGCTGTACGACCACAAGGGGCTGCACTACTTCAAGGACTGC[S]TGATCAAAGGGAGCGTGGACTTCATCTTCGGGTTTGGGAGGTCCTTGTAC
AX-94737285		56			4DS_2321447	#N/A	#N/A	11.6	ATATGGACATAAACATCGGGTCCAGGAAACTGATTACGCGACTGACTACA[R]ACGTGATAGCAAGATAGAAAGATCTAGCCAGAGTTCAAGACATGACAAAA
AX-94410646		57	4AL_7173287	1BS_3451777	1DS_1882360	#N/A	63.12	55.37	GCTGCGGTGTCCTACTTCTGGGTGTCCATGATAGGGAGATCTCTGGGACT[S]ATTTTTTCTGGGATAAGGCAATCGCTGGGCTGGAAATGAAGTAGTGTTTC
AX-94746690		58	4AL_7168848	4BL_6976313		#N/A	65.7	#N/A	CATCTGGACGAGTTGAAAGAATTGGTACCGCGGAAGGAGTCTGCCATGTC[Y]CATAAGCATGCATTACTTGTTGAAAAGGAAGGAGCTATATTTCAACTTGA
AX-94698834		59	4AS_5973415	4BL_7037129	4DL_14356670	#N/A	65.7	7.92	CACAATGAGCAGAATGAGAATCCGGTTCCCAATGGATTGGCAAGGGAGAT[Y]CTGGTGAGAAATGTGAACAGAAAGGAAGGTACAAATGATGCAAGTGATAT
AX-95078905		60	5AL_2223677			9.69	#N/A	#N/A	CGGTTCCAGAATATATGAATTCATGTGCAGCCAGTGCCACTAGTTATTGT[K]GTCATTGGCATTTCTTCACTCAGTTTAAGAGGTTGTGGGCTCCAAGAACT
AX-94662729		61	5AL_2223677			9.69	#N/A	#N/A	GTCGACAGTAGGACCCTGCTGATGGAGTTGGAATTACTTATCACACAACC[R]GCAGAACATTTTCCCATGCTGCAACCCAAACCCCCATGGTCACCTCTTTT
AX-94858013	4JL-1	62	4AS_6005232	4BS_4890164		#N/A	65.295	#N/A	GGAATCACCGAATGATGCTAAAGGTGGCAACGTTCAAACTACTCGAAAGG[K]CTGACCAGACATTGTTCGGAGGGTCTGACTAACCGACGTCACACTTGCAC
AX-94389360		63	4AL_5974784	4BS_4895813	4DL_14419016	#N/A	65.7	#N/A	GAGCATCGACGTCGAAATTCATGACTGAAGGAAAATGAATATATTTTGTG[Y]TAACCTGATGTAGAGCTGACACTACATGTACTCATACTGTATTATTTTTG
AX-95080921		64	4AS_5963556	4BS_4960309	4DL_14310287	18.2	65.7	#N/A	TAATGGTTGCAAAGCACATGATCTTGAGAATGGATGCTCATCCTGTAACG[M]TAGCAGAAGATTGGACTCAATTGGTCGCCATAACTTTGGTCTCTCAAAAT
AX-94875521		65	4AL_7093101	4BL_6981117	4DS_2311392	18.2	65.7	11.6	TGAGGTATCAAATGATGGCATCACAGGGCCTTCAGTGTCTAAGAGGAGAG[R]CGGAGGTGATCAATCGTCTGGCTCAAGTGATACAGAGGAGGACAATGATG
AX-94556291		66	4AL_7122229			18.2	#N/A	#N/A	CTACAAGCGCTGGAGGCAGATCGGGAGTCGATGCGGCATGCAATCATGTC[R]ATGGGAGCAGAGAAGGCGCAGGTTGTGATGCTCAAGGATATCGCTCACCA
AX-94611444		67	4AS_5984059	4BL_7007100	4DL_14349308	18.2	65.7	#N/A	ATCCTTACCATCCTGATCAGGCTGCCACATTGATGGCTGACTTCTTTGAA[M]AATGCAAACAGGACCCCAATCATTGGGTTAAGATATCTGACAGAGGCCTT
AX-94958652		68	4AS_5974107	4BL_7036526	4DL_14429928	#N/A	65.7	#N/A	AGTCGGATCCATGTCAACAGCAACAATGCCCTCCGTTGGTGTGTTATAGC[Y]AATCAGTCCCTTGTCAAGGCCTGTCCGGAACCAAGAATTGTCCAAGATCT
AX-94699337		69	4AS_5984153	4BL_7033955	4DL_14328009	#N/A	65.7	8.81	CCACATCCGCTGAAACAAGATGGTTACAGCCAACCTCTTACAGCTTATCA[Y]CCTGCTGTCAAGCATTCTGGCTATGCATCTCGCCTGAGCAGGTCTGGCCA
AX-94468909		70	4AS_5982133	4BL_7019859	4DL_14455010	#N/A	65.7	#N/A	GGCGAATGGCACATCCTTACTTGTTAGCAGATAGATTCGAAGATGTAACT[Y]CGTCAGAAAGTGTGCGCTTGAATAGGAAATGTGACAGAAAAATAACGCTG
AX-95219068		71	4AS_5940993	4BL_7023411	4DL_14325385	#N/A	65.7	8.81	AAACACTGCTCGAGTCATGGGAAGCGAGGGTCGACAAGAGTGGCGGCACT[S]TAGACATCAAGATTGACGACGACATAAGAGCCTACTCTGCAGATGTCATC
AX-94693037		72		4BL_6984392	4DL_14472177	#N/A	65.7	11.6	AAGATGCCTGGATTTTCTTATCGTTCACATAGCCTGCAAGAGAGAATGTC[Y]GAGGACCAATTTGCAAATGAGAGTCGTGGACCGACAACTTCTGACTGCTC
AX-94618075		73	4AS_5950214	4BL_7035253	4DL_14392124	#N/A	64.89	10.205	AAAGTGTAATTGACGAGATCCATGAGCAAATGCTCAGTAAAGCTCCACCT[R]TTCCTCAACTGCTGACAATTGGCTCTGAAGAGGAGACTAACAAGACGGCA
AX-94881176		74	4AS_5950214	4BL_7035253	4DL_14392124	#N/A	64.89	10.205	AATGGTTTGTTGTCTAGCTATAGATGAAGTTGGAAGTGAGATGGTGGTAC[Y]ACCCGTACCCTACTGTATGTAGCACTGATGGAATACATGATATTTCATTA
AX-95241345		75	4AS_5951878	4BL_6966883	4DL_14402839	28.22	#N/A	#N/A	TTGGCGTCTTTGGTTTGCTGTTTTCTCCAAGCCCTGGTAGACTGACTGAT[R]GTAACTTCTATTCAGTTTCACCTTCTGTGCTTTCTGATGTACATCCTTGT
AX-94495073		76	4AS_6009291	4BL_6980195	4DL_14402869	28.22	65.7	#N/A	GAGGAAGTTGTCAGGAGAGGGGTGGTTCATCCTGATAAAATTGCTGTTGG[Y]GGTCATTCGTATGGTGCATTCATGACAGCAAATCTCTTAGCTCATGCTCC
AX-94504321		77	4AS_6009291	4BL_6980195	4DL_14363379	#N/A	65.7	#N/A	TGGACTGCAGATGGTAAGTTTATTAGGGAACTTTGTGACTTGCCCCTTGC[M]GAGGACATACCAATTGCGACGAGCAGCGTGCGCAAGGGAAAACGTTCAAT
AX-94982957		78	4AS_5930686	4BL_7003060	4DL_14334674	#N/A	65.7	#N/A	ACGGGTTCGAGGAGCACCGGCCGGAGTTCTTGAGCCGGGAGCTGTCGTGC[M]GGGGGTGGAAGCCGAGCCTAAACACCATCGAAGAGCGTGTCATTCCCAAG
AX-94755819		79	4AS_5960965		4DL_14334674	28.22	#N/A	#N/A	AAGAAACAGAATTTTCAGCCTCCAATCCTAATTGTTATCGGCGATCCAAC[M]TGCGAACCTAAGTCTCTACAATACGCTCTAGGACAAGGGGCCATTGAGTA
AX-94820364		80	4AS_5984266	4BL_7041283	4DL_14381127	23.15	66.57	#N/A	TATTCACCCATACAAACAAAACTCTCTGGGTACAATAAACATGGGAGATC[R]TCAACTTGGAGGGTTTGCCGGCTTTTCTCCTTATTTCTCAAGAGATCACT
AX-94797724		81	4AS_6011648		4DL_14374762	23.15	#N/A	#N/A	GCTGTCACCTGGAAGCTCCCATCACCAATGCAGGCTATAACACGCTTGTC[R]CTTGCACCTTGCGCGTACCCGAGCAATGCACCCACTGACCATCCAATCGA
AX-94947825		82	4AS_5959481	4BL_6966466	4DL_14461717	#N/A	67.46	#N/A	GGTGATCTTGTTCTGCTTCTAGACTAGGGGTCAGTGTGAACCAGCAGACT[K]TTAAGTAATCATCTCTGTAATAATGTCCGTTGGCTTAAGGCCATACCTTG
AX-94696316		83	4AS_5943098	4BL_7033670	4DL_14340372	23.15	66.57	11.6	AGGGTTTCTGTCTGAACAATCCTGTTACCGTGCGGGTTATTCAGTAATCT[K]TCAGGTCTTATCATGTGTGTGTCACCTCCTTCCAATCAACCTAGGATCTG
AX-94885080		84	4AS_5926147	4BL_7031657	4DL_14319836	#N/A	73.82	#N/A	CATTTTAACACTTGGCAGATTTGTCCGTGCCTTCTGCTCAGCTAATTCTC[Y]GACTCCTTCTCATGAAAAGACTTGTCGTGTCTTGGAAGTTAAAGAATTAA
AX-94821047		85	4AS_5958273	4BL_7029475	4DL_14451358	23.15	#N/A	11.6	CGCTGCTTTTCGGAATATCCTGCTGGCCCTGATATATACGATATACTTGA[R]AACAAGTACAGCAGCCTCATTCTATGGCCGGCGTCGAGAGGATGCTCCTG
AX-94841734		86	4AS_5984308	4BL_6993852	4DL_14453500	28.61	74.225	15.72	GAGGAAATCAAATCTCTTGCTTCTTCGCCAGCTGAAGCCAAGGAATGTAG[Y]ACAGTACCTGCTGCAGCCACATCCAAGAGTACCAGCAGTGTCCCTCAAAA
AX-94434996		87	4AS_5977594	4BL_7039503	4DL_14310280	23.15	#N/A	7.92	TTTGTTTCCATGTAACACTTTGTTGTTCAGTCGGTTAGCTTAATTGACAA[Y]GCAGTGTTGCGCTTTTCACGTATTATACAATGTAGCTAACTTATGGTGGG
AX-94423540		88	4AS_6009477		4DL_14403598	23.15	#N/A	7.92	TATGAGAATCAATCAATGATTAGAACAGACT[M]ATGTTGCATTCGGATCTTTCTTTGGAAACCAATGTGATTCCGAGAGTGTTGGTATGAGCCCCTATATAA
AX-95244464		89	4AS_5995835	4BL_6972597	4DL_14384342	23.15	73.82	#N/A	AATCGTGAAAACATATATGTAAGCATGACTTACAGTGAATATTGAAACAA[S]GATCATATTCCAACATCCACTTCAGCGTTTCTTTTCCAACAGAAATTTTC
AX-94643963		90	4AS_5926890		4DL_14402489	23.15	#N/A	#N/A	GAAAATTTGTCACTGGATACAGGATACACTGACAGGCGTTGCAGTAAGTC[R]GAAGCAAATGGGTCATGCACATAACTCTGAAGAACTTCCTCGAGCCAAGC
AX-94501535		91	4AS_5954315	4BL_7015457	4DL_14211727	23.15	73.82	7.92	AGTTGGATCAGCTATCTACTTGTCTCAGCTTATCAAGACTGGCAGAACTT[Y]TAAATGTCTTGGTGTAATGTTCCTGCTGGATGTGGAGCATTGCCTCTTTT
AX-95156477		92	4AS_5992759	4BL_6904836	4DL_14453059	23.15	#N/A	#N/A	AACAGGCTCCTGATCGGCGACGACGAGCACTGCTGGAGTGACAATGGCGT[S]TCCAACATCGAGGGCGGCTGCTACGCCAAGTGCATAGACCTCTCCCGGGA
AX-94459073		93	4AS_5993628	4BL_6887853	4DL_14472217	23.15	#N/A	#N/A	TGGTGACACGAGAGTGGATATGAACATGGTATCCACTTCTCAGGATGATG[S]GATGCACACTTTTGATTTGGTGAACGTCAACCTGGAGAGTTCTTTGCCAA
AX-95218508		94	4AS_5993628	4BL_6887853	4DL_14472217	23.15	#N/A	#N/A	AGTGGGGACAGGAGAGTTGATATGAACATGGCGTCACCACACCTGATACA[Y]GGAGACAGAAGAGTTGATATGAACATGACGTCCCCTCACATGATACATGG
AX-94443542		95	4AS_5993953	4BL_6962160	4DL_14463159	23.15	#N/A	8.365	GAACAGCATAAAAACACTATATGCTTCTAGATTGCGGCCTTCGGGCCTTC[K]CCCCCTGCAGGGTGCTCACTTCGTTTGAGCATACGGGATGTAACTGTTAA
AX-94581385		96	4AS_5974267		4DL_14323855	25.685	#N/A	7.92	TTGATGCTTGCTCGTGCGCTGTTGTAACCGGTTGTGTGAACCACGCCTTC[R]TACCTTCATGATAAGCTGGCAAATGGCCACAAATTCTTTTGTACATACCT
AX-94739374		97	4AS_6014785	4BL_7012340	4DL_14319779	#N/A	71.27	#N/A	AGGTTAGTTGGGCATCAGGGGACATTTGAGTTTGATCCAGACATTTATGA[Y]ATCAATGAGGAAGGTGAGCCTAGCTTTACAATTAAGGGGGATGTAGATGT
AX-94648450		98	4AS_5978489	4BL_7041425	4DL_14465849	23.15	74.225	7.92	GCGTGGGCGGTCTTCAAGATTCGGAAAGCGCTCGACCCAAAGGGGCACAT[S]AAGAAGTCGTCCCTGGCGAGCTCGGCGGCGCACGCTGTGGCTAAGCAATC
AX-94460847		99	4AS_5994331	4BL_7037444	4DL_14331775	23.15	73.82	7.92	GTGCTCCTAATTCCAGTGGTCTGTTTAGGGGGATCTATAGAGCTCTCAGG[R]ACAACTTGAATAAAGTTGCTAGTGTTCTAGATGTTAAGATTATGTACCAT
AX-94892078		100	4AS_5943253	4BL_7025928	4DL_14313415	23.15	74.225	7.92	AAGAACTAGAGTGCTACTAGTCAGTTTCATGGACCGGTTGAATCCATTGC[Y]GTGTTAGCGTTTATGCTATTGTCGTCTCGTTGTCGTTGAACCTTATTTTA
AX-95191433		101			4DL_14469151	#N/A	#N/A	7.92	AGGCGTATGGCGCGCCGGGGTACGAGCCGGTGGTGCTGATTGACCAGCCA[Y]TGCAGTTCTACGAGCGCGTCGCGTACTATGTCATTGCAGAGGTGTGCCTG
AX-95087252		102	4AS_5944398	4BL_7034992	4DL_14465081	#N/A	71.27	#N/A	ATCTTCGTGATGAGCAGAAGGGACAAATTCAGGTTTTGCCCGAAGGGGGA[Y]GATCGCACAACTAAACCTGAAGATGGAGAGTGAAGTTCGGTAGCGCTGTT
AX-95168505		103	4AS_5952555	4BL_7029659	4DL_14332816	19.89	#N/A	#N/A	ATACTGAAGGTCCAGTGAATGACAAGGCTTTTAATTCTAGTGCTGAGCTC[Y]TATTAAGTCAAACACCGGCTTGTGGAGATGAAAACGTTCAGCTGGCACCG
AX-95110932		104	4AS_5952555	4BL_7029659	4DL_14332816	19.89	#N/A	#N/A	ACCACTCAAACAACGATGGCCTGAAGGTCTCTGGTTCTATTCTGGAATGT[R]TGCCAAAAGATGCTGAAGACTCACTACCATCTTTAGGAGTAAAAAGTGAA
AX-95097146		105	4AS_5931477	4BL_7012071	4DL_14388874	19.89	71.27	7.92	TACACCATGGTGATCAAGGTCTCTGATCCCACTGGCGAGGCCTGGCTGTC[Y]CTTTTCAATGACCAAGCAGAGAGAATTGTTGGCTGCAGCGCAGATGAGCT
AX-94637240		106	4AS_5976316	4BL_7027332	4DL_14302233	19.89	#N/A	#N/A	CATGTATTGTCATCGTGTCTGTCTGTTGCTGCCAGTATGTTAGGATGATA[Y]ACACGTCTGGGGTTTCAGAGTTAGAAGGTGTTGTCTTCATGGATTGTATA
AX-95149006		107	4AS_5983997	4BL_7033651	4DL_14450471	#N/A	71.27	#N/A	TAGTAGAGATGATGCCATTGCTGTGTGTACCTACAGGATATTGTTACAAT[Y]GAGAAATGTGCAGATATTAATTCTTTGAAACGGCATTTGTGCTATATAGT
AX-94638921		108	4AS_5999300	4BL_7034667	4DL_14099195	19.045	71.27	#N/A	AGTCCCTTCTTGTTTAACATCTGTATGTTGTGGAATTTCTTATGATTTCC[R]CCGACAAAGCTGTCTTGCCTGTGCTGTGTGCAATGTACTGAATGCCCAAG
AX-94531979		109	4AS_6011004	4BL_6983934	4DL_14430718	19.89	71.27	#N/A	CCAAACAAAGCTGGGAGCTTTGAGTAGGATGCCACATAATGATAGTACGC[R]TCTTGCAACTTGCGGCAGCGGTGGTCTTCTGGTTGAATCTCGTCAAGTTC
AX-94725003		110	4AS_5978839	4BL_7011413	4DL_14470254	19.89	74.63	8.365	AGCACCTTTGGTTCAGTCGGCCATCGATCAGCAAAGGGCGGCTTCATTGA[R]ACGTCTGGCTTTTCGCAATCCATTGGGCATGATTCCTCGTTGAGGTTAAA
AX-94634694		111	4AS_6005317	4BL_7033024	4DL_14427756	#N/A	#N/A	6.17	GCTCTAAAGGATAGGATACCTAAGATAACGGAGAAGCTGACCTGGGCTGC[Y]TCCCTTGTAGCTGTATGCATGGGGTTAGCTCTTCTAGTTGGGCAGTTCTT
AX-94885415		112	4AS_6005317	4BL_7033024	4DL_14427756	#N/A	#N/A	6.17	CAGAGGTCCAAGAGTCAGGGCTAATTCTGGAGGGTGTAGACATGAGTGGC[R]GTGAGCCCTTGCAACAGGCCCCTGCTGTTGCTCCCAGGAAGAAGAAAGTT
AX-94408870		113	4AS_5970292	4BL_6980596	4DL_14469480	#N/A	74.63	#N/A	TATAGAACCAGCGAAGGGCAACGGAATTACAAAATGCTTCGATTCATAAC[R]GTATCAGTAGGATTAACTAGTTAAACTAGAGGACATTTCTGAACAAGGAC
AX-95205777		114	4AS_5983838	4BL_6981838	4DL_14343805	#N/A	74.63	#N/A	AGTTTGAAGGGTGTGATATTTTCTGAGATGTTGGTAGATGCAAATATTGC[R]ATAGAGTATTGCTCGTTTGCACTCCTTTACAAAGTCAGAAGTCACAGTAT
AX-95136476		115	4AS_5983838	4BL_7035178	4DL_14424661	#N/A	74.63	#N/A	AAGAACCTGATGTAAAGTTGCGTAATCTTACCTTCGCACTCTTGCAACCA[Y]GCATGTGCGCACTTATCCTTTTCCTGTCCTGTTTCCGCGGTGGACAACCA
AX-94776666		116		4BL_7038103	4DL_14369752	#N/A	74.63	#N/A	CATCCTTGAAGGTTTCGCCTACCATCCATGAGAGGGCACGAGGAGTGAGA[R]TAGTTTCAAGCTTCATGTCCCTGCGTTGCCCTCTCGCCACAACTCCATTG
AX-94561861		117	4AS_5924595	4BL_6988804	4DL_14466462	0	74.63	#N/A	AACTGTTCTATACATGCCAAACGACGGTGCAGAACCAAAGGTCTTTAGCA[W]TTCCAAAATCTTCTTAGCGTCACTGGTTCTTCCCATGGCACAAGGCCACG
AX-94751291		118	4AS_5937729	4BL_6994616	4DL_14472296	#N/A	75.055	#N/A	CACAATTCAGAGAAGCATATCATGAAGCAAACTGGATGAATAAGAGACAT[R]GCAGTGAATTGATAAACATGCTCTAGTTGCAGCCAAAGATAAAGCAAGTA
AX-95204560		119	4AS_5925969	4BL_6965287	4DL_14463655	#N/A	75.055	#N/A	ATATCAGGGAGGCTCCGAGCAGTACTTCACACCCTAATCCCCTCGCTAAT[Y]GCATCAATCTCAGCTGACACCCACAACTTCCAAGGCTTCCACCACGTTGA
AX-95191310		120	4AS_5974764	4BL_7033844	4DL_14395017	#N/A	75.48	#N/A	GGCATGCGGCCTAACAAGACGCTTGGGGTTGGCCTCATTGCTCTTTACTC[R]GTTTTCCTTTTCATTAGAGTAAGCAGTGCTATGGGGATATTGCCACTCCC
AX-95203910		121	4AS_6009105	4BL_7041592	4DL_14424296	#N/A	74.63	#N/A	CACACAGCAGCCATCAAGAGTACCTACTGCAGCAACATATCTAACTAGAA[R]CGTCTAATCCCAAAACTTTCTAATCTGCAGGGAGGTGGTGAGGACTTTAC
AX-94638414		122	4AS_5959767	4BL_6965540	4DL_14465231	#N/A	75.48	22.88	TTGGCCGTGAAGAAACTAGATTGTACTGTAATACCATTCCAATCATCTGA[W]GACTTTGTTGAACTGGTCTCAAACATTTCGATTCTGCACCATCCGAATCT
AX-94997143		123	4AL_7103670	4BL_890474	4DL_14422990	79.64	75.48	#N/A	ATGCATCGGTCATCCGTGATCGTCTGATTCCGTTGTGCTGAGCAGCGCCT[Y]GTTTGTTTGGGAAGCAACTGTTGAATGTAGCTTGAGTGATCTTGCACATG
AX-95206487		124	4AL_7175570	4BL_6979840	4DL_14360093	79.64	75.48	22.88	AATGATTTTGCGGTGCCATATCCGACTTACTTTCACCCTGCCAAAGATGA[R]GATGTTTTCCTTTGGCAAGATAGAATGAGGAGCCTGGAGAGGCCATGGCT
AX-94918575		125	4AS_6013140	4BL_6997808		#N/A	71.27	#N/A	AGCATAATGAGGAACACCATCTTTTCGAGGATCTTGCATATGAAGTCAAG[S]AGGTTGTGAGTTACAAAGCTCATTTTCCGGAAAACGATTCTCAATATGAA
AX-94972379		126	4AL_7097165	4BL_7013195	4DL_14382926	#N/A	75.48	#N/A	CCAAATGGCGCGCAAGGAGAGCAATAGAAGTAATTGAAGCCGATCTCTCT[Y]GGAAGTAAATCTGTTGTACATGTACAGAGTTTAATGTTCATGCTGCCTGC
AX-94793000		127	4AL_7076696	5BL_10813568	5DL_4573858	#N/A	150.6	200.58	GCAGCACCTGGGCGATCTCGTGTACCTCATCAGCAAGAAACGCTGAGCGT[Y]GGGAAGTCAGGGATAGGCTGCTTGGACGGTGAAAGCGAATCGACTCGATC
AX-95022140		128	4AL_7169917	5BL_10921330	5DL_3783434	79.64	151.9	#N/A	GGTGATCCAGGGCGAGGGGGTTCAGTACGTCTGAGAGCCTACACAAGCAT[Y]TCAAACTTCTAATGGTTGAGAATTGTTTAGCTGATGATGGGCAAAGCTGC
AX-94786672		129	4AL_7072499	5BL_10786490	5DL_4537231	79.64	153.2	200.58	GATCTGATGGAAAGGGGCGGCACTTGCGCATTTCCTTTGGCTAACAGCTC[R]TGATTTATGAATAGGACGATGACAGTGATGTCGTCGTGGAAATGCCGGCG
AX-94418065		130	4AL_7106875	5BL_10787860	5DL_4505287	78.35	151.9	200.58	GCTACATGTGCGAAAAGGCGCTGTCTGCCATGCTAGCGAATAGCGCTCCT[R]CCTAGAGGAGGACTAGGCGTCGGAACAAGTGAACATGATCCATGTGGGTG
AX-94886236		131	4AL_7142980	5BL_10846669	5DL_4517049	78.35	#N/A	200.58	AGAGGAGCGCACTGGGATTCATGTGCAAAGATATCATTGACACCGGGAGG[M]TGCTATGGCTTAGATCTAAGGGTCTAGATGCAGACCTCGTAAGCTATGTT
AX-94689928		132	4AL_7120341	5BL_10908931	5DL_4500667	78.35	153.2	200.58	CGAGGAGGACAGAAATGGTAAGAAGATCAGGGTGCAGGGCGGAAGCTCAA[R]CGGTCCGGCCTGTCAGGTGGAGGGCTGCTGCGCGGACCTTAGCGCGGCAA
AX-94631796		133	4AL_7098584	5BL_10919329	5DL_4497827	76.67	161.615	#N/A	CGAGTTGCCGTCATCGATAGCAATCCTGCATTGAAGTCAACGAATTATCT[S]AAGAAAGATGGTATACCTGATTCAAGGGTCAGCACTGTTACTCCTGCAAC
AX-94554728		134	4AL_7110833	5BL_10924262		#N/A	162.46	#N/A	GTGTGTGTGCAGCCCTTCGGTGAGATCCCGGTGTTGGAGGATGGCGACTT[R]ACGCTTTACCGTAAGCCATCATGCTTTTTGATTTTTGAGCTATGTTTTTC
AX-94789524		135	4AL_7166536	5BL_1369775	5DL_4550820	75.08	162.46	220.12	AGCTTTTGTTTTCTGACCACTGAACTTACCACCTGCTTCTTCGACACCAC[Y]GTACTCGTCTTCCAGTTCGCCCAAGAGCTCAGACGGAATCTTGCCGGCAA
AX-95241194		136	4AL_7174121	5BL_10923432	5DL_4535958	75.08	161.615	218.78	CGCATTGGCATTGTGTTGACACTCCTGGTTGTATTGTGGTGAACAATGGG[R]TTGCATTTGTCATCCGTTTGTGTCGGTAGATGCAGCAGTAGAATGGTTAC
AX-94428536		137	4AL_7174121	5BL_10921450	5DL_4535958	75.08	87.82	218.78	GACATAGTTTTCCCCATCTACTATGGTATGGTGCTCCCTCCTGACTGCAG[Y]CTACTAAGTAGCCTATGGGTATTCCCCAATTTAATTTATGGTTCTGGCTA
AX-94399569		138	4AL_7174122	6BL_4375181		75.08	#N/A	#N/A	TCGATCAAGAGCCACCCGATCCTGCTACCCATCGACCAGAAGATCTACGC[Y]CTTTCCCGAAGCCCCTCAGTGAAGGGACCGCTCGATTACTTGCCCTGGTT
AX-94642453		139	4AL_7174123	6BL_4375181		75.08	#N/A	#N/A	GTCCACCGAGGGTTGCCGTCGAGTCATACGTCGCCGTGGGCTCCCACATA[Y]TGGTTTCTGTGACAGGACGGGTGGGCACGTACGCTTTTGACACGAAGGGC
AX-94616786		140	4AL_7174124	6BL_4375181		75.08	#N/A	#N/A	CGTACGCTTTTGACACGAAGGGCTCGAAGAAGTGGGTGACGGTGGATGAC[S]AGAACAACCTGCCGTTCAGCGATGGTGCCATCCCGCACGGAGGTGGGCTC
AX-94609653		141	4AL_4041705		5DL_4550479	#N/A	#N/A	218.78	ATACACACAACTGAAGTACCAAACAGTTTAACCAAATGCCCGTATCATCA[R]AACACAGCATACATACGCATGTACACGACTTGAAACAGGCTACTCCGGCT
AX-95198426		142	1AL_3943907	5BL_10923743	5DL_4603493	156.58	162.46	221.46	AGGATAACAATTGATGCAGTCGAGAAGTTCTTGCGGATGCAACAAATGGT[R]GGCCCAATCAGGTACAGCTACACTGACATCACCGCAGTGACAAGGCATTT
AX-94863616		143	4AL_7110127	4BL_10919428	5DL_4604132	#N/A	#N/A	221.46	GCACAACTCTGTGTTGCATGATTGGCTGCTAAATGCTTTGCCAGAAAATG[S]TGTGCTATCTGTCATGGAAGCTGACGGTTTTACGCATAAGATTGTAGCTC
AX-94721899		144		5BL_10873532	5DL_4537619	#N/A	#N/A	222.38	CCTCATCGCCCTCGAGCTGTCGGGAAAATTGGAAAGAGCTCCAAAGTGGA[Y]TGAGAATCTCAAAACTCTATACAAGCTAACCCTTTCCGTGACAGTTCTCC
AX-95215267		145	4AL_7068598	5BL_10793605		121.94	171.285	#N/A	CCTGGTCCATAGAACTGCTAAAAAGTATCTTGAAGGGAAGATTTCGCCCA[R]GTGCATCTTAATGTTACTTTAACAAATCTGTTGACATTGGGATGCACAGT
AX-95135825		146	4AL_7177062	5BL_10813094	5DL_2831126	48.48	171.68	223.24	TAGAAGCAAATCCTTTCATGTTTAGTTCTTGCCTGTTCAAATGATTCATG[Y]TGTGTCGAGTTATACGTCAAGTTTGTTTGTGTTGTTAGCTGGGGATGTAT
AX-94422746		147	4AL_7125608	5BL_10924292	5DL_4584438	#N/A	171.68	223.24	AGACCGGGCAGATCGGGAGGCAGGAGAAGGAGTACGAGATGACGCTCAAG[M]GGACGCTGCAGAGTATCTGCCTGCTCACCGTCCACCCCAACACCACCACC
AX-94574858		148	4AL_7148216	5BL_10896624	5DL_4503333	48.48	#N/A	223.24	GAAAGTGCATTGTTGGATGGCCAGATAATCAAGTATCAGCCTATGATCAA[Y]GAAGCAGCCAAAGCAATGCTGAGGAAGATCCTGCAGCAGGATACCTCCCC
AX-94490226		149	4AL_7148216	5BL_10896624	5DL_4503333	48.48	#N/A	223.24	TATCAGCCTATGATCAACGAAGCAGCCAAAGCAATGCTGAGGAAGATCCT[R]CAGCAGGATACCTCCCCACACAGATTTGAATCCATGGCCAATTCAGATAA
AX-94537955		150		5BL_10782726	5DL_4495347	#N/A	#N/A	223.24	TCCATCATGGAATATCTCGCCAACGAGTTGCACGACCTTCATGGCAACCC[Y]ACCTCACTTACACTGAGCAGAGGCGGGTTCGCGCTTGCAGACCACACGGA
AX-94867739		151		5BL_10872940	5DL_4560530	#N/A	#N/A	222.38	GTGCTTGCTCGCAATATGTCTAGTGCTAAAAGAAACGATTTTGGATTTGT[S]AACTTCTCAACCCATGAGGAGGCTCTTGCTTGTATTGAAGCCACCAACAA
AX-94915609		152		5BL_10919000	5DL_4601649	#N/A	171.68	223.24	GAATTCCTCATAGAGTTGAAATGGTTGATGCCAATGTCAACGAAGCCACC[R]TGAGTGCAGGCATAAAGCACAGCAGAGGAAGTGATGCTATCAGGCTGTGC
AX-94466673		153	4AL_7171628		5DL_4572806	48.48	#N/A	222.38	ATCTATTGTGCTAACAAGTGGCACTCTTGATGCAGATCGTTATATTAGAT[R]CAAGTGCAACCAAGATGCTCAGGTGAGAGCACAAATTACAGGCAGCATAC
AX-94695574		154	4AL_2469609			48.48	#N/A	#N/A	GGCAACGACGGTGTCCTGCCCGATCGACTGAGAACCAACCAAAGATCCAT[S]AAGGACGAGTAGGAGAGGCGATAACATTATCTTGCATTGCGTTACGACGG
AX-95109523		155	4AL_7139345		5DL_4488956	37.72	#N/A	#N/A	TTGAATGGAGGATTACCTAACAAGATTGGGGACATGCACACATTGGAGTC[R]CTTGACATCTCGAACAATAATATTTCAGGAGAAATCCCGTCAAGTGTATC
									#N/A
									#N/A
name=Chr5J									#N/A
AX-94623985	5JS-1	1	5AS_1478618	5BS_2281715	5DS_2594031	#N/A	#N/A	4.37	TGAAACTCGTAGAAGTGGAGCTGGAGAAGAACGCAAGGACAGAGTTAGCA[S]TAGTGATAGGCACAAGGACTCTACACGCTCGAAATATAGCACGTCCGATG
AX-94724679		2	5AS_1478618	5BS_2281715	5DS_2594031	#N/A	#N/A	4.37	CTTTGTCGGCCGTGGAGACTTTGACACCCTGTGACTCTGTTCATGTCCTT[Y]ACCATTATTATCCTCGTCACCTGAAAAGATACCTACGCTTTCAGAGCCAC
AX-95094532		3			5DS_2781112	#N/A	#N/A	4.37	CTCCGATAATGCAGGTTATCGATATGCTTCAAGGACTGAAAGTTATCGAC[Y]GCAACATTATTGATAATGCAACGCAACAGTATTAACAATGTAATGTCATC
AX-94897457		4	5AS_1474261	5BS_2247303	5DS_2737796	#N/A	0	0	CTGATCAATGCGTTTGCAAAGAAGCAAGGTGTTAAAATCACAAGATTGAC[R]GAAGCCGCAGTCCCGGGAACTACATTAGGCATATTAAGGATGACAGGAGT
AX-95165242		5	5AS_1548123	5BS_2294725	5DS_2759368	#N/A	0	4.37	GCAGATCGCCGGATTCCGCCCGACAAGATAACCTACAGCATCGTCATGGA[R]GTTCTTGGTCACTGTGGTCATCTGGACGAGGCTGAGGCTGTGTTCCTCGA
AX-94674173		6	5AS_1464255	5BS_2291172	5DS_2777049	#N/A	0	4.37	CCCCACAATGGTGCACAGTTCGAGTTTGGTGTCCTGAACAACCATGACTC[R]TCGGATGTTCCGGTAGGGCAAGGCCAAGGCCAAGGCCAAGGGCTGTCTCT
AX-94795646		7	5AS_1517425	5BS_2272040	5DS_2777836	1.285	0	7.17	AGGAAAATGTTTCTTCTACTCTTATCAATGCAAAATACTTAATCGAGCCG[R]TGCCTTCCCCAATTTCTTTCATGGGAATAAAACTAATCTTCATTCGACGT
AX-94623475		8		5BS_2283658	5DS_1488768	#N/A	17.17	12.81	CAGGACGCACTCGTGGCTTCTTATCCTGCACTAGGCGATCTTGGAAACAA[Y]GACATCTTCAGCCGTCCAGAGCTAACCATGTTCGTGTGATCAATCAACGC
AX-94655484		9	5AS_1510927			1.285	#N/A	#N/A	TGGGATTTGATATGAAGACTCCAGGTATGCAGGACAATAGCCCAATTAAT[S]TCATGGATGGAACCTCTGAGCCTCGTCGATCCGAATACAGCGTCGATGGC
AX-94511387		10	5AS_1506904	5BS_2294415	5DS_2740827	#N/A	33.15	13.73	ATCTGGGTCTCGTATCCACTTGTTGGCTAGGCTAGTTTGTTTCTCGGCGC[S]ATGTGCTCATCCCTTGATTTGGTGGTTTTTGAGGCGGTTTGTCGGTGTGT
AX-94558440		11		5BS_2297692	5DS_2726543	#N/A	24.95	31.385	CTCTACCTCTTCAAATCCGAGGACTGGTATTGGACCTCCAAGAAGGTGCT[R]GTGGACTCGCCGCGGCTACCCTTCCCCATGCCGCTCCCCCCTGACGATGT
AX-95158042		12	5AS_650822	5BS_2237861	5DS_2738770	#N/A	44.26	28.27	TGGCACTAAACATTTCCGCTCACGCTGACCGTGGGAGTACTGACGGTGGG[Y]TTCTGGAAGTCCCTTACCACCGCCGTCCCATCGCTGCCATCGTTGCTAGC
AX-94510065		13	5AS_1507050	5BS_2268029	5DS_2736739	#N/A	33.15	#N/A	ATCTAAATCCTGCTGTTGTAAAGTCGGCTAGAAAATCAGGATTCCCAGTG[Y]TATATGGAGATGGTTCGCGCCCTGCCGTTATGCAATCTGCTGGCATATCA
AX-94435966		14	5AS_1131244	5BS_2268029	5DS_2775254	#N/A	33.15	#N/A	GCGGCATGCTGAAGCAATCTGTTCTAAGTCTCCGTCAGTGGGT[Y]CTGGCTATATTTATCCATTCTGCCCACAGGCGGATGATCTTATGCCCAGGTGACATG
AX-94794859		15	5AS_1518837	5BS_2290349	5DS_1735444	#N/A	33.15	#N/A	CGTGTCCTTGATACCCCTATCGCTGAGAATTCTTTTACCGGTATGGGAAT[Y]GGAGCAGCAATGAAGGGGCTCAGGCCAGTTGTTGAAGGCATGAACATGGG
AX-94667371		16	5AS_1511765	5BS_2274856	5DS_2748062	#N/A	45.57	29.53	CTGCCCAGTCAACAATGTTGCTCCTGCTTGCCGTGCTTGATGCAGCAGCAAATTG[M]GTGTTCAACGACTTTATCCTCTTCACATACTGGAACGCAGACATG
AX-94913126		17	5AS_1518548	5BS_2241492	5DS_2766724	#N/A	45.99	35.78	ATTTCCTTGCAAGGACCCAATGGCCGTCAACCCGGAAGATTTCTTCAATC[Y]AGCCATGCTTGACCAACCTAGGGATACTAAGAACAGCAAGGTTGGGTCCA
AX-94666338		18	5AS_1518548	5BS_2241492	5DS_2766724	#N/A	45.99	35.78	AATAGGCTCTTCTCCAGGGTGGTCAAGAAAGGTGACGTATTTGTGTTCCC[R]AAGGCAATGATCCACTTCCAAATGAATCTAGCACATGACAAGCCAGCAGC
AX-94999851		19	5AS_1502637	5BS_2293097	5DS_2738647	#N/A	45.15	36.57	AATACAGGGATCGTCTCCAAGACTGAGAGTGACTTAGTAGAAGCCGTTGA[Y]CGTGACCTCAGAAAAATGTTGATAAACCCTAGAGCAGCAGACCCTTTAGC
AX-94499088		20	5AS_1465529	5BS_2266224		#N/A	45.99	#N/A	AGGTGGGCGCTCACGCGGTGGCGGTTTTGGTGGCCGCAGTGGTGGTTTCG[K]CAACTCTTCAAGCAGAGGTGGCGGGTTTGGTGATTCCGGGTTCGGTCGTT
AX-95196211		21	5AS_3306708	5BS_2243895	5DS_2748608	#N/A	45.57	36.57	CTGAAGCTCCGTGTTACCACTCGACTATGGTGTTTAGGACGCTTTCGTCA[S]AAGTCCTGAGCTCTGGACCATTGCAGCAGTCGGTACCTAATCTCTACTCC
AX-94736743		22			5DS_2773349	#N/A	#N/A	36.57	CGAAATGGCGGTGTGTTTCTAGCAAACAGTAAGCTGTACTAAGGAGTGAT[M]GCAAGCAGTAACAGCGAAGTTGTACTAAGGAGTGAGCGAAACTATCTGCG
AX-94776678		23	5AS_1542126	5BS_2245854	5DS_2726462	#N/A	46.76	36.57	AGGATATCTGTCCTGATTGCTTCACCAATTAGATTACTGAAATCATCTTC[M]GACGACTTCTCTTTCTTCCTTGAGTCATAAAGTTTTCCTGCCAGTGAGGA
AX-95202041		24		5BS_2250238		#N/A	49.79	#N/A	GGGCTCATCCACCCATTTCCAGGATGACCGAAAACCAATCTGCGATTTTG[S]GGTGCCTGTTACCATATGCGAAACGTATGATAGTGGGTGATCAAAGGCAT
AX-94804676		25	5AS_1462639	5BS_88909	5DS_2759674	#N/A	46.76	49.71	CAAGAGCACAAACTTTGGTTTGATCATCATTGCAACAAGATCAGCACAAG[R]GCACAGAGTTGTTCCCATCCGAACCATATTCGCCGCAGCATTGGAAATAC
AX-94684811		26			5DS_2739866	#N/A	#N/A	36.57	CACCAAGCAGCACCAGCTGTCATGTTAAGCTTGAGGCAACTGAGGAACAG[R]AGAGTGATGATGACACATGCACTGAGCCCGGTTACTACTCTTCGAGGACT
AX-94521691		27			5DS_2739866	#N/A	#N/A	36.57	CAGTGGCAAAACTAAATCAAGCAAAGAGCTTCCTGAATCACCAAGCAGCA[S]CAGCTGTCATGTTAAGCTTGAGGCAACTGAGGAACAGAAGAGTGATGATG
AX-94438942		28		5BS_205568		#N/A	46.76	#N/A	TCCGTTGACCGGACCGGCATTACTGTCGTTTCTAAAGGCAGTTTCAGATG[Y]ATCAGTCACACCAATCACAGTTCTCAATGTATACAGTGCCGCTTGCGTCC
AX-94596869		29		5BS_205568		#N/A	46.76	#N/A	ATTTTGTTGATCACACGCCGCATCATTAGGGTGGTTGAGCAAGGTGGCTG[Y]AGTATGGATATTGGAGCCTTACTTGTTTTATCTCAGTTTATATATATCTA
AX-94552362		30	5AS_1514519	5BS_2281159	5DS_205419	#N/A	49.79	#N/A	AGATCCTTCTCAACTTCAGCTTCAAGGTGTGAGCCATCGATGAGTTCGAA[W]CGAATAAGTGCGCTCGATTCAGCGAATCATTGCTGTAATCGGCCGTCAAT
AX-95099162		31	5AS_1552033		5DS_2782660	1.285	#N/A	#N/A	ACACATCACTGCCTCAGTAACCAATAATTGAGGTACTATCATCCTTTTGC[R]TTCATTTTTCCCCAGAGACAACATTACACCCGGACAATAAAACTCTACGT
AX-94529060		32	5AS_1552033	5BS_2293319	5DS_2782660	1.285	#N/A	#N/A	CAATAATTGAGGTACTATCATCCTTTTGCATTCATTTTTCCCCAGAGACA[R]CATTACACCCGGACAATAAAACTCTACGTCAACCATGTAACCAACTCCTT
AX-95205672		33		5BS_966544	5DS_1775117	#N/A	#N/A	49.71	GAGATCAGTCCCCCGCATGTGGAGGACTTCTGCTACATCACGGACAATAC[Y]TACACCAGGCAGGAGCTTCTCACCATGGAGAGCGACATACTCAAGCTCCT
AX-94737943		34	5AS_1534303	5BS_2172533	5DS_2149855	#N/A	#N/A	49.71	GTTCAATGTTCCCGGTCTCTCCATGGACTGCTTCATCCCACCCACCGATATCAAGTCTGGATCCATCAGTGAGAC[Y]GTGGAGCTTCCGCAGAGTGGGAAGA
AX-94729687		35	5AS_1548801	5BS_2247410	5DS_2779097	#N/A	#N/A	49.71	GCACAAAATTCCTGCAGCAGTTTCACTGGGTCACGCTCAACCGTCTCCGG[Y]GTCGCAAGAGGCTCCAATAGCTGTTTCATGCTTTTCCAAACCACCTCTTT
AX-94642780		36	5AS_1292065	5BS_1567127	5DS_2420776	#N/A	45.57	49.71	CGGCAACGGTTTCGTTCACCAGTGCAACGGTAGCCGCAGCAAATGATGAT[R]GCTTGATCCTTGGTAGCCCCCATGCAAGCGATGATAGCTTGATCCTTGGT
AX-94458384		37	5AS_139966	5BS_2296443	5DS_2769274	#N/A	46.76	#N/A	CGGTTGTTTACTCAGATGAAGGAAGCTGGTGTGGAACTTGATGTGGCTGC[R]GTTGTGAGTATCTTGGCTGCATGTGCAGAGTCAGGCTCGCTTGCTCTTGG
AX-95214091		38	5AS_1504333	5BS_2253230	5DS_2743428	#N/A	45.15	#N/A	CAGTGGGCTGTCCAGTGGATTGACACAGCAGATCGATCTGAAGAAGACTC[R]TTCTGTTGCTACTGTGATGAATCTTGCAGTGGAGCTTTTCTCGCAGGGTC
AX-95177571		39	5AS_1518458	5BS_2281622	5DS_2753161	0	#N/A	#N/A	CGGGCCATCGCGACGGCAAAGATGGAGTCGCTCCGCAAAGAGGATTTGAA[S]ATTGATCCTGATGAGGTACTCATTGTTAACTCCTTGTTTCAATTCAAGAA
AX-94666267		40	5AS_1518458	5BS_2281622	5DS_2753161	0	#N/A	#N/A	ACCGGGCCATCGCGACGGCAAAGATGGAGTCGCTCCGCAAAGAGGATTTG[R]AGATTGATCCTGATGAGGTACTCATTGTTAACTCCTTGTTTCAATTCAAG
AX-94973138		41	5AS_1551179	5BS_2253015	5DS_2768038	#N/A	46.76	#N/A	GCTCTCCGCTGCCAACCACATCCTGCAATCTTGCACGCCTCCGACGCTTC[M]AACAACTTAACTACCGGCTGCCCTTTTCCGCAACCCTCTCCCCTTCCGCC
AX-94477803		42	5AS_308204	5BS_2293632	5DS_2750217	#N/A	46.76	#N/A	ATATCCTGAGTTGATATGGTGACAGTGAGAGAAGAGACACGCAAAGGGCC[R]TGGACAGAGCAGGAGGACATGCAACTGGTATGCACTGTCCGTTTGTTCGG
AX-95118423		43	5AS_1532289	5BS_2296132	5DS_2779567	#N/A	45.15	#N/A	GCGTCAGTGTATCTCCCGTGTGATGTACCATGAATAAACAGAGGAACATG[S]ATCATGCATGTATCTCAACGTACATTTGTTTCAGTNNNNNNNNNNNNNNN
AX-95186209		44	5AS_1487742	5BS_2295231	5DS_2754190	#N/A	45.57	#N/A	CTATGACTCCTAACTTCGTATGTTATGAATCAGCCTGTTATTCCAGTCAG[R]CCAGTTTACCAGGGCCCAATCCCTTATGATGGATATTATGCTCCTCAACG
AX-94820343		45	5AS_1487742	5BS_2295231	5DS_2754190	#N/A	45.57	#N/A	TGGAAGTGCTCCCTTTCCTGCCACAGGTCATCCAAATGAAGCTCAGCAGC[Y]ACAGCCATACCCTCCTAACTATTGTATGCCCCTTCCGCAGTTTGATTCAT
AX-94489520		46	5AS_1533657			1.285	#N/A	#N/A	GAGATTGCTATTACACCAGGGATTGAAAAACTGGTCCTTTTTCTGCCTTC[R]GGATACCAAGAAGTGTACACCTTCCCATGCTCACGTTTATTTGGTCAGAA
AX-94546180		47	5AS_1533657			1.285	#N/A	#N/A	TATTGCAGTGAAATAATCTGCCTGAAGATACCATGCGTGCTGGAGCGACT[M]AGCTGCCTCACTGTTTCTGCATGCAATGCGCTGCAAATTGTTGAGAGCAA
AX-94486930		48	5AS_1533657			1.285	#N/A	#N/A	GACTTTCATCTTCCGTGTGGATCAGGATGAAATGCTGTTTGATTCGATTT[Y]GGGGGGTGCCTTACAAATGAGGAAGATGCCTGAACACAAGCATGACAGCC
AX-94564948		49		5BS_2251666	5DS_1350922	#N/A	#N/A	36.57	GACCTCGCAAGAAGAGGTTTTGATGCTGGCATTGCAGGGGGTTATGGCAA[M]ACGGTGTTTGCATACTCAGCGCTCATATCAGCATATGCGAGGAGTGGTCT
AX-94890366		50	5AS_1512635	5BS_2290024	5DS_2743529	#N/A	46.76	36.57	GGCTTGAGTAATGAAATTTTCACAAAGAAGGGAATCCGCGCAGCAAATGG[Y]GATCCTCTCAAGATATGTCTGGAGGACAACAACCAACAAGAGAACAATTC
AX-94734278		51	5AS_1550204	5BS_2268099	5DS_2776163	#N/A	46.76	#N/A	CAGCTGGTTGGACCGGTACATGAAGAACTCGTTGACGAAGGCCAGAAGCA[Y]GCAGGACGGCATCCCCAGCACCCATGTTCGGATCGTCAGGGACGGCTCCG
AX-94716313		52	5AS_1477760	5BS_2249485	5DS_2772432	#N/A	46.375	#N/A	TATATAGACCTGTACGTCTGAAAGTGTTGTTGACATTTCATGGCGTTTTT[Y]GGGGCAAATACATTTCATGTTTGTATTTGTGGATTGCATCAGTTCCTTTG
AX-94772679		53	5AS_1120198	5BS_2287297	5DS_2777187	#N/A	#N/A	49.71	TCGGATTGCAATAAAACAAGGGTGGCAGAATAAAAGAGGAAGAATTTGCA[W]GTAGTCCTGTGCATGTAAACGTGCGTATGTGTGTGCTTCAGTGATTGTAC
AX-94693554		54		5BS_2289909	5DS_2751621	#N/A	#N/A	36.175	TCTTGTCAGATTCGTGTTCTTGTGCTTAATGGAGCTGACTTCTTTGATGA[Y]GAAGGAATGATGGTACTTTCATCCTCACCATTCCTGGAGACACTCGAGCT
AX-94520182		55	5AS_1479345	5BS_2279272	5DS_2738580	#N/A	49.79	49.71	GTCCATGTAAATGCATCGAGCTGAGCTTTTTGTTTCCAGTTTAGTGTATC[R]CGAAGGATGATCATTCTACTCTGCCTTTGAACAGTTTTGCAAATTACCCT
AX-94438521		56	5AS_960909	5BS_2279272		#N/A	49.79	#N/A	AGTACTGATCGTCCACACGGTCTATAGTTAGTGTCATTCATAAGGCACTT[R]ATTGTGGTTTTTCTTTGTTAGATTCGCAGTATACTGTGCCAGTGTTGAGG
AX-95099593		57	5AS_3416098	5BS_658298	5DS_2743262	#N/A	#N/A	49.71	TCCGTACCTGATATTAGCATTGCAGGGTGCAGTATCCGGCTTTGCACCAA[R]TGTTGTTATCCCGTTACTGATAATTACCGGTGGAGTGACATTCACAGAGT
AX-94496899		58	5AS_1516547	5BS_2271775	5DS_2759911	#N/A	46.76	#N/A	GAAATAGCTTATGAGATCTCGGGAAACCAAAATGTCAGTACAGCCTTGGT[Y]GAAGCTTTCAGGCATGGTGACTTTAGGACAAGGCAAATTGCAGAGCGAGC
AX-94943750		59		5BS_2277540	5DS_277016	#N/A	48.275	#N/A	TTTCAATGAGGTGTTGTCTAATGGTGAGAAAATTGGTGGCGTGCCTCGTT[Y]GCAGCAATATATGAACAATTTCAGATCAGCGTTGGAATGTTGTGAGCTAG
AX-94574919	5JS-2	60	5AS_1020534	5BS_2248873	5DS_2772344	#N/A	46.375	49.71	ATGTCTAGCAATCAAGCTTCGCATACAGGAACAGACCTTGGCAACATTAA[M]CAGGGGCAGATCGGGGTCTTGCAGTTTAAAAGGGAAGAATAGACTGTGGA
AX-95098750		61	5AS_1545614	5BS_2237698	5DS_384787	#N/A	46.375	#N/A	CAGCCCAGAGGTTCTGATGGCTTATTTCCAAGTGCGGATGGCACATACGG[R]GTGAATTCTGTTGCTTGTTGAGTTGCATGCCAGTTGCCACCAGCTTGTGA
AX-94678154		62	5AS_1470419	5BS_2284370	5DS_2749711	#N/A	46.76	#N/A	ATGCAGGCCTATCAGGTGGCTGATTCTGATATGTAACCTCAACTGCATTCCTCAGATCTGTCGTGC[R]AAACTGTGGTATATGTGAATGCGATGATGCCTTT
AX-95219822		63	5AS_1548161	5BS_2235480	5DS_2781887	#N/A	46.76	#N/A	ATACAATGGTTGACTGTAGCCCATCAAAAAGGATATCCAGAAGGAAAGGA[R]GGGACTCTATTGAAAAATCTGGAGCCAGAAAGAAGAGATGCTCCGCCAAT
AX-94559227		64	5AS_1517370	5BS_2258485	5DS_2742937	#N/A	49.79	49.71	AGGCGGGATTTCTCCAGGGGAGGCTGGTCTGTGGTTGATTGGTGGCTCTG[R]GATCCTATTACTGCGGTTCTTTTCATCGAATTTGCGCGATTTGTTTGCTA
AX-94622909		65	5AS_1503014	5BS_2266381	5DS_2164209	#N/A	49.79	36.57	GTCACTCTCTCGTGACAGGAAAGGAGGCCAACACATAACCAGCTTA[S]ATCATGGAAGCATTGGTGTTGGAGAGGTTTGGGAACTAAAACGCTGCTCCTACC
AX-94940969		66	5AS_1543030	5BS_504662	5DS_2768592	#N/A	49.79	#N/A	AGCCTCGCGGAGAAGATTTTGGGCGGGGAGGTCAAGGAGGGCGACTCTGT[S]ATCGTTGATGTGGACCCGGAGGGGAAAGTCATTGTGCTGAATGGCGAGAG
AX-94590058		67	5AS_786173	5BS_504662	5DS_2768592	#N/A	49.79	#N/A	ACATTGCATAAGCGTGTCATCGGCCAAGATGAGGCTGTGAAAGCAATAAG[Y]CGGTCCGTTCGCCGTGCTCGTGTGGGCCTCAAGAGCCCCAACAGACCAAT
AX-94419437		68	5AS_1527909			2.57	#N/A	#N/A	TCTTTTCTTCGAAGCATCTTGAGAGGCTAAAGTCTGTAATTTTTGGCACC[R]TGTTGTTATCGAGCAATACATTTTCAGGTTTGAGATCTAAGTGAAAAATT
AX-94418966		69	5AS_1471629	5BS_2289606		2.57	46.375	#N/A	CCAGACAGAACTGGCCTACGAATGTCAAATGAACTTGCAGCATTAGGTAT[Y]CCTGTTAAGGTGCTAATTGATTCAGCTGTTGCTTACTCCATGGATGAAGT
AX-95183070	5JS-3	70	5AS_1549101		5DS_2759820	2.57	#N/A	49.71	CTACTTGCGCAGGGGTGATTTCACTGGCTAGGATTGCAAACTATCAATCT[R]GTTTGTATTTTGTGCTGCCCCTATCTGCTACAGCATACCCAAAACAGTTA
AX-94638203		71			5DL_4572581	#N/A	#N/A	49.71	TCTGATTGAACTCAATCTGGCAAATAATTCCCTCACTGGTACCATCCCAA[M]AATGCCGACCAGCTTGAGCACAGTTCTCAATCTTAGTCACAACCATCTCA
AX-94598336		72			5DL_4572581	#N/A	#N/A	49.71	CTTCCTGCATTTCGTTCAAGTGTGACTGTTGATAGCAGTGGAAATCCTGA[K]CTTACAGATGACAGGGAAAACAGTAATGACGCTCCTACTAGTGGGAAGAC
AX-95166372		73			5DL_4572581	#N/A	#N/A	49.71	CATTTCGTTCAAGTGTGACTGTTGATAGCAGTGGAAATCCTGAGCTTACA[R]ATGACAGGGAAAACAGTAATGACGCTCCTACTAGTGGGAAGACAAGGACA
AX-94825197	5JL-1	74	5AS_1248354	5BS_2247301	5DL_4600907	#N/A	#N/A	49.71	GCATCCTCGTAGTCTGGTTCGGTGCGTTTCTGATTATCTTCTGACAGCTT[Y]GTAAATTTGTTTGGCCGAACAGATTCATTTCTCTCTGATGTATATCCACC
AX-95204325		75	5AS_1521119	5BS_2271933		0	48.275	#N/A	CGTATTTTACTTGGATGGGCGAATCTTCTACATATTTTGTGTTCTTATTG[W]AACTGGTTTCTTCATTCAACTCATCCAGCTTATCAAACATAAATATGTCC
AX-95203559		76	5AS_2771844	5BS_10891732	5DS_4555808	#N/A	48.275	#N/A	GAAGAAGCCGGAGGATTTGATTCTTAATTACAGAGTGGTCCAATCAAGAT[R]ATTGCAACCTAAAATACATCCGCTCGTTTGGTTCACCATAGGTGCTGAGC
AX-94989255		77	5AL_2745349	5BL_10837918	5DL_4565999	#N/A	48.275	49.71	CAGCAGCATGCAACGCAAGGCTGGTTTAGTTCCTGACTAGTTTAGGATTG[K]TTAGTAGACTACTTTATTAGCCTTGATGATTGATTGGCATGGCATGGCAT
AX-94548714	5JL-2	78	5AL_2776516	5BL_10916351	5DL_4571598	#N/A	45.99	49.71	CAAGATAAAGCGATGTACCAGAAGCAGAGGGAGCTATACAAAGGTCTGTT[Y]GGGCCGAGGCCTCAGCCCAAACCCAAGGCCAAAAATTTCGCCGTCCTCTT
AX-94598591		79	5AL_2755061	5BL_10791886	5DL_2407186	#N/A	45.955	49.71	CTGCGTTCCTGATAAGGTGATACCCTGGAGATTGGAAACTGGTGTATGAT[R]GTAGGACCTGTGGACGGTTTGGAACTCTGAAAATGCTGTCGCATATGCTT
AX-95160169		80	5AL_2755061	5BL_10791886	5DL_2407186	#N/A	45.955	49.71	TCATCAGGGCCGTTGGCGAGCGGCTTGTAACCATTCGGACTTCCAGAGAT[Y]TCACCCGATTTAACCGGAATGCACTTCAAGATAGCTCCAATAATCAAGCT
AX-94601618		81	5AL_2734048	5BL_10840857	5DL_4585943	0	46.375	#N/A	GATAGAGGTTACTACAGAAGCTGAACCTTACCCCACCTAGGAACTCGGCA[Y]CGTTCTCGTTATAGGTTACATACATTACCGTCACATTTTTTCGATACATT
AX-94686719		82	5AL_2776616	5BL_10903754	5DL_2974210	1.285	#N/A	#N/A	TGTGATGCACAGATGTCGTTTGGGGAGATAACACTTGAGGAGTTCTTGCA[R]AGGGCTGGCATTGTTACTGGGCAGTATCAGAAGGATGCTGAGGAGTTAAT
AX-94597869		83		5BL_10878806	5DL_4502400	#N/A	45.99	36.57	ATGGGGGAGAAGGAGTGGTACTTCTTTGTGCACAAGGACCTCAAGTACCC[S]ACCGGGAGCCGGGCCAACCGCGCCACCAAGGAGGGCTACTGGAAGGCCAC
AX-94500976		84	5AL_2677244	5BL_4287618	5DL_4588289	#N/A	45.99	36.57	GCGGTTTGGAGGGAATGCTGTCATTGAAACCTCAGAGGCTCACTGCCATC[M]TTGCGGCGTGCATGTAAAATTCAGGCTATGTTGTAAGAGCATCCACCCCT
AX-94795467		85	5AL_2772956	5BL_10835715	5DL_4573224	#N/A	48.275	36.57	TGCAGTGACTACAAATATAAATGAGGAGTCACTGAGGAATGCAGCATCAG[Y]GCAACATAATGAAGAAGCTAGGACCGTAAACCAGGAGCCACCCAGCAGTG
AX-94621613		86	5AL_2707181	5BL_10831318		#N/A	45.955	#N/A	TTCATACGTCGTGTTCACGCATTCAGGCTCTTCAGATTGGACATTAATTC[R]GTTGGCATGTACGCTTGTTGGGTTTGGTGTGTGTTGTGGTACCAAATGGA
AX-94541152		87	5AL_2752802	5BL_10890474	5DL_4549241	#N/A	45.15	49.71	AATATGACCCCACTTGTCATTCTTTTTTCCCAAGAACTTGCGAGCCTCTC[Y]AGAAATTCACAAACTGTAGGTGACGATGAATTCTTGTCCTGGCTTGTTGA
AX-94691689		88	5AL_2769376	5BL_10925785	5DL_4579216	#N/A	46.375	36.57	GCTATTTGCCTGTGTTACCAGAACAACGAATGGGTTAGTAATCGTATGCT[S]TGTGCTATGCTGTCATATGTTTGGTCGTTCACCTTATAATGTTATGGTGT
AX-94879454		89	5AL_2049845	5BL_10792707	5DL_4529665	#N/A	46.76	49.71	AGCTGGCTTGAGAAGAGAGACACCATTTAGCGTCTGTTCTATTTCGCCAT[Y]GTAGCTGTGTAAATGTTTTCTTGCCTTGGGGAATCGAGAGACTCCTTTGT
AX-95130473		90	5AL_2762628	5BL_10856611	5DL_4578170	#N/A	45.57	49.71	CACCGTACCCCATCCACATCGGCAGTGATTCCGGTATGCTGCTTAGGTCAAACGGAGGGGGCGACAGCT[K]ACCGTAGCGCCTTAGGTTTCCCCACAATCCG
AX-95024853		91	5AL_2805182	5BL_10922355	5DL_4605882	1.285	45.99	49.71	AACTAGCTTGCCTGTGGCAAGAGGTAGTGGATGCTTCCTTTGATATCCAG[Y]ACCAAAACTCTACGGTAATCGCCTTTGTATCCGTCTGTTTATGCCCTGAC
AX-94731226		92	5AL_1090536	5BL_10837247	5DL_4589263	#N/A	46.76	49.71	AGCTAGGCTGCAGGCACAGTTTTCACAAATGCGTCCCGTTCCAATGGCTC[M]AACCGTTGGTCCTCGTATGCAAATGTTACCTCCTGGTGTTCCAGTCGGTC
AX-94848213		93	5AL_2806058	5BL_1718128	5DL_4547233	0	46.375	49.71	AAACATTTTGCATTGCATGATACTAAGTGAAGCCAAGTGAAAAGAATCCG[Y]CCAGTCATGGTGCGCCTGGCACTGATGCCAAGTTAAGCAGTTGATTTGAT
AX-94381843		94	5AL_2704563	5BL_10830200	5DL_4511617	#N/A	46.76	49.71	ATTTGATGTTGGGGTGCCATACAATCTTGCAAGGACGAATGATAGTCTAT[Y]GGCATTGTGGTCCGAACATGTATTGTTGTATAACCTGTGTTCATGTATAG
AX-95123476		95	5AL_2704563	5BL_10830200	5DL_4511617	#N/A	46.76	49.71	AGTGCGCTTAGATATAAACAAGATGCAGTGTAATAAATTTGATGTTGGGG[Y]GCCATACAATCTTGCAAGGACGAATGATAGTCTATCGGCATTGTGGTCCG
AX-95073050		96	5AL_2812472	5BL_10844787	5DL_4517983	#N/A	46.76	49.71	ACAATCTTTCTTCCCTGTCAGAGTGCTCTGTTCAGCAACTCCGTTCTCCAGATCTGGCTTTGT[Y]ACCTCGGCATTAGCTACCTCTGCAGAAGTATGTGAAG
AX-95092706		97	5AL_2768144	5BL_10840959	5DL_4569905	#N/A	46.76	49.71	TCTTTCGTGGTGCGCATAAAGACATGATCTGCGAGAAATAGAACAAGTCA[R]ATATGAATCCCCTGCCCGTGGTTCAAGTATTTTGGACGGTAAAGTAAGAG
AX-94476567		98	5AL_2806649	5BL_89642	5DL_4543331	#N/A	45.99	49.71	GTCACATCTTGCTAATGGTTCTCTTACTAAATCATTGCTGACTGCCAGCA[K]TCGAGGCAAGCTTGCTGTTGGAGAAGGGGATAAAGTAGCTATATTTGATG
AX-94500822		99	5AL_2806649	5BL_89642	5DL_4543331	#N/A	45.99	49.71	TCAATTGCGAGAACAGACTACTAGCTGTAGCATACTCCTTGACAGTGTCC[R]TGAGTAAACCCTCCACAATAGCAGTTGCAAAGGATGGCAAGCAATCATTC
AX-94642245		100	5AL_2809516	5BL_10837612	5DL_4506881	0	46.76	36.57	ATCTTAGCGCCATGCCTTTCTATTTCGCATGGGGTCGAGCGTGTAATCTG[K]TCGTTTCCAAATGAATCCTGAATAGTCCTGCTTCGTTAGGTGCAGGACGC
AX-94786485		101	5AL_2807529	5BL_10884171	5DL_4536900	#N/A	46.76	#N/A	ACATATGGTTCTAATCCATCAGTCTATACAAATAACAATGTGGTGGCAAG[Y]GGAACTTCGGCAGAGAACGGTGATGTCAGTGGATCACAATTCAAAGAAAA
AX-95109770		102	5AL_2784965	5BL_10828013	5DL_4601699	1.285	46.76	49.71	TTTTACTTCTGTTTGGGGGATAATTGTTGAGTAATGAGATAATAGAACCG[R]CATTTGATACTCTTATTGTACGATGCAGTGGACTTGTGTATCCTGAATTA
AX-95090130		103	5AL_2779435	5BL_10795616	5DL_4537732	0	46.76	49.71	TTGCCGTCGCGCCACACAGTGAAATTCTTACTGCTTAGACGAGTGCTCCT[K]GACTTGTTCAACCGTCGTGTGCTATCAGGAAATGGTTCCTCTCCACTAGT
AX-94443608		104	5AL_2810497	5BL_10896355	5DL_1205972	0	46.76	#N/A	AAGGGGTACTTCAGCTTGCTTACACCAAATGAGGAATGAGAGGCCAAAAT[R]TTCTGGTGACCAAAGCGGATCATCTGCTGCAGTTGCCATTCTGTCTGGAT
AX-95020852		105	5AL_2286195	5BL_10828217	5DL_4543950	0	46.76	49.71	TCATCCCTGCTAGCCTACAATTTCCATTGGAGAAACGCGTTTGAAGTCCT[Y]CCATTGCCGGACCACATCCAAGGGCTGCCTTCCCGAGCCTTCCGCAACGA
AX-94719336		106	5AL_2731557	5BL_10827711	5DL_4509394	0	46.76	49.71	AGCACCTTCTTTATGGAAACATCTGCACTGGAGGCCATGAACGTTGAGAC[Y]GCCTTCACTGAGGTTCTGACTCAGATCTATCGTGTAGTCAGCAAGAAGGC
AX-95245657		107		5BL_9488564	5DL_4573420	#N/A	46.76	49.71	CGATCCATTGACACCAATTTCTTGACCAGTGACACGGGGATTTCCCCAGT[R]AGGTTGTTCACCGACAGGTCCAGCACCCGCAGCGGCAAAGTGCTCAAGTC
AX-94666328		108	5AL_924782	5BL_10804356	5DL_4585297	#N/A	#N/A	49.71	ACATTTCCAGCCGCCGCCGCTATCTATCACAACAGATATTTGCTCGGGAT[R]ATGTATTGGGTATGGCATGACCCTGCGAGTAACACCATTGTAAAGGTTCC
AX-95017218		109	5AL_924782	5BL_10804356	5DL_4585297	#N/A	#N/A	49.71	CCTTTTTCGACTTGGGCCATATTCTGTGGGACACTCTCTACATCGGTGAT[M]TTGCATCGAGCAGGGTGGACTTATTGTTGAGAGAGCTTGATCCTATCCTG
AX-94542162		110	5AL_2769169	5BL_10865350	5DL_4594403	#N/A	46.76	49.71	ACAGTAGCAAGCAAATTGGTCACATTTGGCAGATTCTGACGGTAGAAAGC[Y]TCTCGTAGGGCACGGACTTTGTCTGATCGAGTAATCAACAGATGGAACAA
AX-94388523		111			5DL_4569754	#N/A	#N/A	49.71	GATGGTGCAGCTGAGGAAGGAGGGTGGAGAGGCACACATGGATACTGCCG[R]TGTTCCCTCTGTGGCAAGTAACAGCGATCTTCCACACGCCCCGCCTCAGC
AX-94978617		112	5AL_2273532	5BL_10817552	5DL_4592032	#N/A	45.99	49.71	ATAGTTTTCACAGCCACTGAAAATACTGAAGACACAATGTACACGATGCG[S]TCGATCTTCACTTGTCGGATTCTTTCTTCGGATGGATGGCCTCAACGATA
AX-94804111		113	5AL_2273532	5BL_10817552	5DL_4592032	#N/A	45.99	49.71	GGATGGCCTCAACGATAGCTTCGATCTCTTCCTTGGCACGTTCAAACACG[Y]CCGGGCCTTTGACTTTGCTGACCGGCGTGTCCTCACTTATATCATTGCTT
AX-95109276		114	5AL_2738042	5BL_10900985	5DL_4514319	#N/A	46.76	49.71	ATCGGAGATGGTTACTACTGCGCGCTTGCGAAGGGACCACTTGTTCCGGA[Y]CATGTTCTAGTGATACCAGTTGAACACTTCCCTACTACAATAGCGATGCC
AX-94484287		115			2DL_9890210	#N/A	#N/A	80.365	AGGTCAGATTCATCGTTAAGACAAGCCCAATTTAAGTGAGGGTGAGTACC[R]ATCTGGGTTGGGCACAATCTCCTCGAGGGCGGCACCAAGGTTCACTACCT
AX-94669986		116		2BS_1595152	2DL_9890211	#N/A	#N/A	80.365	ACCACGTCCAGCCCCCGACCTATTGATGCTCACCGTGAATTCAGTAAAGC[Y]TAACTGAAGCTACCAATGCCAGAAGAATATAGATGAACTCTAAATTATTA
AX-94525198		117	5AL_2794599	5BL_10831103	5DL_4554834	#N/A	46.76	49.71	AGTCCCCTGTTCCTGTGCGAGTGGCGAGTGAAGTGACG[R]GCGTGGTTTCTTGGGAGTTTGGAGCCGGAGGAAGAAGAAGATGGCAGCCGCGCCGCCGCCCA
AX-94418705		118	5AL_2731834	5BL_10917668	5DL_4545251	#N/A	45.15	49.71	ACATGGCAGCTGTTGCTTCTGCTTACCATCACATGTATGATCGGTCGTTA[S]AGAAGGTTGTGAAGAATGAAACATCTGGAAACTTTGAAGTTGCTCTGTTA
AX-94821876		119	5AL_7360	5BL_10791567	5DL_4511779	#N/A	46.76	49.71	ACGGTCGGAAGCGCCAACGACAACAATAGCAAGTCCTCATCATGCACAGA[R]ATCGCCTTCTCAAGCAACCATGAAGAGTCGCTGCGTCTAGGCCGGCCCAG
AX-94407767		120	5AL_2810808	5BL_10798886	5DL_4531280	#N/A	45.15	49.71	GATGAAGGCCTAGTACCTTCTGCTCTCCTCAAATTCAAGCCCAATGAGAC[Y]GATTCTGTTGTGTTCACCGGCTTGCTTGACAAGCTTCTGGAGGCTAGTGA
AX-95206034		121	5AL_2809791	5BL_10906326	5DL_4519805	#N/A	46.375	49.71	TGCTGTGAATATAAAACCACAAGAACTACGGTTGCAGTGAGCCCCGTGCG[Y]GTACTCTTCCTCTGTATGGTTGTATGGCTATATATGTAGGTGATCCAGCA
AX-94773977		122	5AL_2491107	5BL_10880094	5DL_4606423	#N/A	45.99	49.71	CATCTAGCCCTTTGGAAAATGTGAATATTACAGTGCACCGGAAGAGGGGA[R]TGGGCCGGGGAAGATGCTTACCAGTACACCTCTGTATAATGAAATACTCC
AX-94888808		123	5AL_1024476	5BL_10880094	5DL_4606423	#N/A	45.99	49.71	TTTCTGACACGGCGGTTCGTCTCACTGTACTATTTTAGGAGTATCCAGTG[R]TCAGCTTAGTCTTGCTTTACTGCATACACAGGGAATTTTGTTTGTAGCTG
AX-94571981		124	5AL_2764710	5BL_10882459	5DL_4605262	#N/A	46.76	49.71	GCTGATGAGCTGATGGACTTGGCAATGGAGACTACTCAAACTAGTAGGTC[Y]GAAGACAGTGCCAACAGCTTCAGTGTCTCAACAGCTAGCAGCAACAGGAA
AX-94914477		125	5AL_2695198	5BL_10920084	5DL_4600300	#N/A	49.79	49.71	CGACATGGAACTCGTCTGCTTTGCCGGTGGTGGTGTTCTGAGCTACGCCG[R]GATCGACAAGGAGCAAGAGGAAGAGGAAGAGGATTGCTCGGGGTGTTCTC
AX-95107006		126	5AL_2774588	5BL_10892458	5DL_4552907	2.57	49.79	49.71	CCATTTATTTCCTCCACCACCCCTTGTATTTTCAAGGCTTGGCTAGACCT[R]CCTACCCTGCTGATTGAAAGCGTATCATCTAATAGATGTTGAAGTTTCAT
AX-94757523		127	5AL_1500964	5BL_10835111	5DL_4502335	2.57	49.79	49.71	TTCGCGAAAATGAGGGAATGCAATGTCAAGTGTGTCAATGCTTACTCAGC[Y]ATGATTACTTTGTACACGCGTTCACGCCTTTTTCGTAAGTCTGAGGAGGT
AX-94382788		128	5AL_698004	5BL_10840158	5DL_4556382	#N/A	49.79	#N/A	GTAAGTAGGGACGAGAGTGCAGAGCGGCTTACTGATCACTAAAGCTCTAG[K]AGTAGGTGCGGCGGGTGAACGAGAACTCACTGGTGACGCCACGAAAAGAG
AX-94742786		129	5AL_2763450	5BL_10849382	5DL_4532089	#N/A	49.79	#N/A	TCAAGTGCCTTGGTCATGTGAAATAGCTCTAGACGTGCTCCATCAGGCGC[R]GCGCGGCGTCTGTCTGCCCTCTTGTTGGCATCCGATCCACCACAAGAGCG
AX-94863823		130	5AL_2776835	5BL_10926834	5DL_4512406	#N/A	49.79	49.71	CTTCTTGGCTGTGTTTTACGTCGTGGATGCGGAAACTATGCTAGAGCCAG[Y]GCCCGGTTTGCTGGATGACAAGCGACCGCCAAGATATAGGAAAATGTTGG
AX-94788185		131	5AL_2806311	5BL_10903276	5DL_4523156	#N/A	49.79	49.71	CGACTCGTATCGCCTTTTGCCGGTAAATCCATCGACGCGCCATGTTGTTG[Y]ACCTGAACTTTTTAGAAGCAGTAAAGCAGCACCATCAGCTCCTGGGTGCC
AX-94406002		132	5AL_2787383	5BL_10798423	5DL_4492009	#N/A	49.79	#N/A	CGTAGTGGTGGCAATCATAGTATAGTCGGCCCATCGCAGGATTTTCCTGA[Y]TTCTCCTCTGGAGGAATGATACAGGCCTGAAGCTATTCCTACTCCAACCA
AX-94933950		133	5AL_2803998	5BL_10900959	5DL_4603491	6.27	49.79	#N/A	AGTTTTGTCTGGGCAGGTGCCGGCAAGCAAGCTGATCTGGAGAAGCAGGT[Y]GGAGTCGGTGGTTATGGGTATCCAGCCATGGTTGCTCTCAACGTGAAGAA
AX-94941864		134		5BL_10787131		#N/A	50.185	#N/A	GGAATGTACACGTTTCGGAACGGCGACAAGCGATCCGGGGAGTGGGACTT[Y]GGGACTCTCAAGAGCCCCCTGCCCCCAACAGATCCTTCCGTCGAGCGTGC
AX-94568044		135	2AS_5212545		5DL_4604763	68.14	#N/A	#N/A	AACACAACTAAGGGATGCCAGTGGAATTCAGAAAAGTAGATGATGTATGT[Y]TGTAGGATAGATCTTCTACTGTATGCAAGGATTAAGTTAGATGGTCGCAT
AX-95208763		136	2AL_6421627			68.14	#N/A	#N/A	GGCGGTGGGAGTGTCTCTTCTATTTCGTCGACCCTTCCTCCTCTGTCGCT[R]CCACGTCCTCGGCCTTTCCGTCAAAACCGACGTATTTTCGTTAATGGCGA
AX-94988614		137		5BL_10794137		#N/A	49.79	#N/A	CACACAAGAGAGACAAGATAGGTTATTGATCGACAGCGGTCATCCATTCC[Y]TTGTCTAACAACACTCAAGGTCGCCAGTCGCGTCATGGAGCTACGGTTTG
AX-94701855		138		5BL_10926434		#N/A	60.53	#N/A	GCGGTCTTTGCAATTCTTCTTATGTCGCCATACTTTATAGTGATGCTCCA[K]GCGTTACCCTTATTGAAGGGGTTTTACAAAGAGAGGTATGCCACGTAGGC
AX-94448052		139	5AL_2762759	5BL_10787208	5DL_4560789	6.27	60.53	#N/A	TACAGTAGTGATCTAAGGCCAACTGCCAAACAGCTGTGGAAGCATAACAT[Y]GGGGTCCTTGAGCTGGGTATCTTGACTGCGCAGGGCCTGTTGCCTATGAA
AX-94863418		140	5AL_2675461	5BL_10919958	5DL_4547829	#N/A	60.53	75.45	CTGGTCATGGGATTCAAGGGCAGCGAGCGGGGGAGAAATCAGATCCCAAT[M]CAAACTGTTCTGTTGGTGAAGTTAGGTCCAACAAAGCCCACATGGTTGAG
AX-94585720		141	5AL_2534095	5BL_10848823	5DL_4562260	8.82	60.53	#N/A	CATTTTGGCCCCCATGTATTGTAGCGGCCGTTTTTGTACGATCACGTTGC[Y]GAGTAGGGATTACGAGGTTAAATCTGCAGGTATTCGTTTTAGTGGACACT
AX-94609753		142	5AL_2774335	5BL_10837576	5DL_4571338	8.82	60.53	#N/A	TGCCCTTCATCTGCTGCCACTCCGTGCACTGATGCTGCCATTCATTCTTC[Y]TCAGCTACGATCTTCTTTCTACATACGCCATGCGCATCTTGTTTGAATCC
AX-94605766		143	5AL_2732300	5BL_10475306	5DL_816233	#N/A	#N/A	75.45	TCATTCGAAGCACTTGTTTCCACAAAGAGCTTCTTCAGTGACATAGCAAT[K]GCTCCTGTTGGAACATCTGGTCCTAGCATCTTGCTGCGGAACTTATCAAG
AX-94614153		144	5AL_2752237	5BL_10877545	5DL_4604423	#N/A	60.53	75.45	CTCAAATGCAATGTGGTCAGTGCTGAGATTTGGACCCATAACACCAGAGT[Y]GCAGCCGTGATGCGAGTCAGTGATGAGGACACCATGCTAGCCGTCACCGA
AX-94656240		145			5DL_4576311	#N/A	#N/A	75.45	GTAAAGTGATCCTCGCCAGTAGACAGCACGGTTCTGATAATATTGCCGAG[Y]CGATCGCATGTCCGCAATTGTCCCAGCAGCCTCCCTTCCCGAACAAAGCG
AX-94451946		146	5AL_2739451	5BL_10869581	5DL_1357463	10.56	60.53	#N/A	CCCATAGTTCTGTGTCTGTTGTGTCCTTGTGTGAAAAACTTTTGTGATCG[R]TAATGATCGACGTGTATGTCAAGACTGTCTGGTACAAAGGGCTGTCCGTG
AX-94706921		147	5AL_2797654	5BL_10814248	5DL_4595632	10.56	60.53	#N/A	AGAGACCCTGGTCCCGTTTGCTTTCACGCGTGGTGTAATAGAGATACAGG[R]CCAGTTGACGAATTTCATTTCAGTTCCAAAAACTAGCTCAGGTTGTTGCT
AX-95215841		148	5AL_2780771	5BL_10833598	5DL_4497049	10.56	60.53	#N/A	CTGTCTTGTGAATTATTACGCTTGCAGCTTTGGTTGATTGATTATTACTACGGCCTAATCA[Y]GGTGGTTACATAAATGGAAAACTGAGGTGTTGTCGTGCT
AX-94759089		149	5AL_1440641	5BL_10840715	5DL_4489624	#N/A	60.53	#N/A	CTGCATGGCGAGGCTGATTTGGTCACCGACCCAGGCGTGAGCAAAGATCT[S]TATGAAAAAGCGAAGACATCGGACAAGACGCTGCGACTTTACAAAGACGC
AX-94432911		150	5AL_1440641	5BL_10840715	5DL_4489624	#N/A	60.53	#N/A	AAGGGATCTTCAAAGTTCTCGACGATATAATCTCCTGGCTGGATCAGCAT[K]CGGCAAAGGAAACACCGTCGTCGTGAGCTGCACAGATTATTTTTTGTCAT
AX-94870591		151	5AL_2804981	5BL_10791927	5DL_4607991	10.56	60.53	#N/A	GATTCGCAGGCGACAGACTGTGAAGGTAGAACGGCATTGCAGTACGCCAT[Y]GACAGCGGAACCATCGACGATGAAGAGATTCTTGTTTTGTTAGAAGACCC
AX-95100888		152	5AL_2784826	5BL_4069946	5DL_4592808	10.56	70.26	#N/A	ATGCCCAGAAGTTTTGAGAGCTTAACTGTCAGCATTTTTTGGACGAACCT[M]GCGAGAGGACAGGGTGTTCCTGCAATTTGTTAAGAATATAAATAGATTTG
AX-94924350		153	5AL_2740152	5BL_10891499	5DL_4574920	10.56	70.26	#N/A	TTCCTCCAGCAGCCCGCAGCGGAATCCCAGCTGAGGAGGAGAAACTACCA[Y]GGCCCCGCTGACAACGCGTACTGATGCTTTGGCCTGATTGCAAAGTGCAT
AX-94525474		154	5AL_2785269	5BL_10875436	5DL_4574920	10.56	70.26	#N/A	CTCCGTTCACTCTATATCTTCGGTTGCAGCTGGGACACCTTGCCAGATCA[M]ATGGAGCACCTGACGTCACTGAAGGACCTGGGCCTCAAGGGCTGCAGGAA
AX-95146573		155	5AL_854527	5BL_10830894	5DL_4506439	10.995	70.26	#N/A	AGCTCCAGCAAGCTATGGGGGCATGGTTGGTGCTCAGGAGCAGCACCCAA[Y]ACATACTGCTTACAACCCTGAGGTTACCTTAAGCTTGCCTCCACCACCTC
AX-94456002		156	5AL_2767571	5BL_10850254	5DL_3399492	10.56	70.26	#N/A	AATGTGCTGGTCTCTTCGAAGGCGTCGTATATTTTACAGATAATCTTGGC[S]ATGACTCTTTGACGCTTTGTGGGCTGCAGCATGCTCAGTTCACACACTTT
AX-95255734		157	5AL_2786658	5BL_10907653	5DL_4511472	10.995	70.26	93.25	ATGTAGTCTGCAATGCATGGAAGAACCTCTCATAAGTCATAACTTATCAG[K]TTGTCTGAGTGTATACACTTTGGCGTCCATCTCGCCGAGGCGCGCGTACA
AX-94699266		158	5AL_2767047	5BL_10853876	5DL_4599581	#N/A	71.18	93.25	AACCCACCTAATTGGAAAGGCTTGATAGCAATGGCAATTAATCTCGACCG[Y]ACCAGACCCAGACCGACGTGCCTAACGCGACACCCTTAACCACAAATTAG
AX-94432510		159	5AL_2808434	5BL_7602682	5DL_1169330	10.995	#N/A	93.25	CTTGATAGTATGGATGAGGAAGATAGATTGCTTGCGCTAATTGAAGGTGT[Y]CTTGCTGCGAACATATTTGATTGGGGGTCTAAAGCTTGCGTGGACCTTTA
AX-94551299		160	5AL_2796217	5BL_10905604	5DL_4488778	10.995	70.26	93.25	GCCGTCAAAACAGTCTACAAGGCCTTCGATAAGCTGGAGGGCGATGAGGT[Y]GCATGGTGCCAAACACGGATTGATGATTCTGTCATGGGTTGCTCAGAGAA
AX-94506346		161	5AL_2798110	5BL_10888537	5DL_4553617	#N/A	#N/A	104.84	CAGATGCGGAGCGCCTTGTACTCTCTGGTAGAGGAGACCTTCCCAAAAGC[R]CACCACTCGACATGGCAGCCCCATTTTCTTCCCTGTACCTCCAGCTCATG
AX-94456236		162	5AL_2797237	5BL_10878112	5DL_4583051	#N/A	79.65	104.84	TGTGTGTAAACCGGTCGACAGTAGTATTTTGTTCTTCTATGGAACCCCGC[K]CCCAGATGAAAACAGTGTATACTCTTGTTTCGTTTTGGACGTAGATTGAT
AX-94999825		163	5AL_2763181	5BL_10875402	5DL_3973813	36.06	79.65	#N/A	CTTCAATGTTCTTCTCACTCGATATTGCAATCTCACTAACAGTGCTGCCT[Y]TAGCGTTGCCGTTATCTTCACAGACAGAAAGTCGCCTGATCTTTGACAGA
AX-95241429		164			5DL_4497965	#N/A	#N/A	104.84	GGTACTCTCTGTTATGAGGGGAGGAAAACTGAAATAACCCCTGCAAGTCA[Y]AAATTGGAACTCGGTGTCGTGCTGAGAGATGTACAGATTGTTTGGTGTCT
AX-94743825		165		5BL_10897752	5DL_4512084	#N/A	87.82	109.77	ACGGCGCGCCTCGCCCGCGTCTTAAGCATCTTCTCGCTGAAACTGATCGA[Y]GGCGTGCGGTACTGGTTCCCCTCTGGCCTCTTGAGAATCGGGGTGAGCCT
AX-94618448		166	5AL_2808304	5BL_10924485	5DL_4582376	44.66	#N/A	#N/A	CCTTTCCTCTTCCTTGTCCGGGAAGACATCTCTGGTGTGGTCCTATTCAT[K]GGTCATGTGGTCAATCCCCTCTTATCTTCGTAATGTGTTTGCTCTGAAAG
AX-95175117		167	5AL_561530	5BL_10801082	5DL_4572136	46.35	#N/A	#N/A	CCAGTTCAATCAAAAGCAGAATCTGCAGCTCAGCGCCTCACTACAGGAAG[Y]AACATGTCTGCCTCTAGCAATTCAGGCCATTTTACCCAATTTTGTGGTGT
AX-95009365		168	5AL_2786533		5DL_4562511	45.5	#N/A	123.25	TACTAGAAAATGGGAAACCCCTCGAAAACAGAAGGCCATACCTGTTCAAG[M]GATTCGCTTACTTCCGCGCATATCTCATCCTGATGTATAAGCTACCACTT
AX-94648929		169	5AL_1056576	5BL_10925143	5DL_4551197	45.5	#N/A	123.25	TGAAGTACTTCTCCCTTGTGATGTGACCCTAGTGTGTGTTGAGGCATCAA[R]CAATGTCCTTGCAGTGATGTTCTAGTGAGATTGTTTTCTTTTCTTGTCGC
AX-94925527		170	5AL_2733350	5BL_10895728	5DL_4548978	48.09	#N/A	123.25	ATGATTTAGACGGGTAGCCCTGTAATCCCTGTACTGTAAAATCCGTGTAT[Y]GTCGATACTACGCTGTCAATTTTCAAGTCGTGGCGGCATCTGTACGAGCA
AX-94649777		171	5AL_2784160	5BL_10902656	5DL_4497459	#N/A	102.24	123.25	GAACTTGACCTGCTCATCAAAACCAGGTGCAAAGATTACTGGAGATGCAG[R]CTACGCGAGGAGCGGACCGAGATGGTGAAGCAATCCAAAGAATACTGGGA
AX-95173681		172	5AL_2755724	5BL_10816924	5DL_4599793	48.09	104.76	133.18	CGATGAATTGGACACGATAAGCAGAGGTCCTAGAGTAATGCCCGGAGGAC[R]GCCCATGAAATGGTGTCGGCTTTGTTGGCTTGGAATTGAACTTGGAACTT
AX-94410036		173		5BL_10869922	5DL_4591214	#N/A	105.65	134.97	CCCACATTGCTGGATATGCAGGACCCTGCTGGATGCACCAAGTATAGCCT[S]ACGAGGGTGAACTGGACAGATCAAGTCGAGGGCCACCCACACACGTATCA
AX-94437358		174	5AL_2754473	5BL_10893637	5DL_4488159	74.09	104.76	#N/A	CGGCAGCAGAGAGACTAGTATGAGAGACTTGTGCGCTTTCACTCCTGGTC[S]AGGTCAAAGGCAACAATTTCTTCTGTGACATCAACCAANNNNNNNNNNNN
AX-94863415		175	5AL_2742183	5BL_10867123	5DL_4553403	54.88	104.76	#N/A	TTACTGTTGGTGTCGATGAGCTCGATGATGGTGCTCTCGGCTTCCCTTAT[Y]TGGTATCTGACGTCCTCGAGCTCGAGCTCTTCTGACGCCTCGGTGTTCGT
AX-95174664		176	5AL_2750956	5BL_10821195	5DL_4581919	55.66	105.65	134.075	GCGGACCCTCCAATTCCTTGTGAGCTTGTGAGGGGGCATCTTGACTACAC[R]CCTCATGCTTGGAATGTTGTCCCTGTTAGACAAGGGAATATCTTGGTAAG
AX-94957552		177	5AL_2102481	5BL_10903425	5DL_625672	55.66	105.65	#N/A	ATGCTGTTTCAATAAATGTACTGTCTGATGGGTAATGATACTGCTGTAAG[Y]TTACCGATACTCGAACAAACTCTGATGCCACCACCTGGTGGTAGAGGTTT
AX-95206774		178	5AL_2804102	5BL_10898714	5DL_4570005	55.66	105.65	134.075	ATCCTTGCTGATATTATATCAGAGCAGCTCAAAGCAACACTATTTATTGA[R]AGCGTTCTCGAGTCTGTGCCTTTGTTTGTAGACGTTGATTCTGCTTTGGT
AX-94829363		179	5AL_2810294	5BL_10862219	5DL_4493313	#N/A	108.43	134.97	GGACAGGAGGATACCAAATGGTACATGTTTCAATTTGTAAGGAGGCGTTT[R]CTTACAGTGTGGTCTTATTTTGGTAATAATGTATATGCTGGAGAGGACGC
AX-95137082		180	5AL_2809090	5BL_10911452	5DL_4605921	55.66	108.43	134.97	ACATATAGTCGGCGGTGATCGATACCAGACGCAGTGCCAAGATGGGGAGT[Y]TGCACAAGACCACCTTTGTTCTCCTCATGTTCTGCTTGGCGGCGTTGGGA
AX-95085787		181	5AL_2686861	5BL_10897570	5DL_934837	#N/A	107.04	134.97	ATGGTTGTTACTCTCCGTGTGAGAACCCATTTGGCCAGCATTTTCTGCCG[Y]CGCTCGGTGTAGATCTCAGCAAGGTACATGAAGAACAGCGCCAGAATTAT
AX-94650525		182		5BL_10920447		#N/A	107.04	#N/A	ATCCTGCTCAGCGAGGCCAAGGTCTACTACTTCATCTGCAGCGTCGGCAG[R]TACTGCCCCGACGGGATGCGCCTCGCCATCGAGGTCCATGACATGCCGCG
AX-95192227		183	5AL_1268199	5BL_10795757		58.27	112.5	#N/A	CCGCGCGCGGCCATGCGTGATGTCCTTCAAAAGCTCTGAGGATCGAACTT[S]TTGGCATCCCATATGTACAGTAGTTTCCAGTAGCATCGTGCCGTATGCAT
AX-94716827		184	5AL_2138448	5BL_10811564	5DL_4563285	58.27	112.5	137.555	GATATGTGTATGCTTATTTTCGGGGGAAATGTGGTGATCCCTTTGTAGCA[W]ATTGTTTAGGGTTAGCTGTAGGTATAGCTAATGTTCCTGATTGTTGCCAG
AX-94762116		185	5AL_2805613	5BL_10904733	5DL_4559149	58.27	112.5	138.39	TAAGCATCTGAAGTATCATCAATGGCAGCATACACCATTAAGATCTTTCC[M]TCTTTGCGCGCATTGCTCTTTTTGCCCGTGCTTCTATGGCAACTACCAAT
AX-94448865		186	5AL_2788032			58.27	#N/A	#N/A	ATCCTTGGAGCAAACCGATTGCAGCTATGCTTCCTCTACATGATGATAAG[Y]TGCAGTATCTTATGGTCGAATGGCGACCAATCGGAGTTCTGGTGATGGCT
AX-94508767		187	5AL_2808453	5BL_10786247	5DL_4468445	#N/A	115.58	141.49	CCCTTCTGTGGCGCTCAAACTCTTCCTTGGCATTATCGGAACATGGAGCT[M]GGAGCAGCTTGTATGACGAGGGTAACGCGATTGTTAAGAAACACAAAGCA
AX-95100403		188	5AL_2673761	5BL_10823815	5DL_4511763	58.27	118.23	144.59	AGCGCTGAGATTAAAGAAATCAGCGGTGAGGCTGCTGTGTGCTTGGAGCG[R]CACCGTGGTTGATCTCAAGACAAGCAATTCTAAGACAAAGTAGGCCACAT
AX-94607914		189	5AL_2785793	5BL_10809671	5DL_1745294	69.74	#N/A	144.59	CAGAAGCAGGACATATGAGAAAGAAGCTTGAGTACACTGTAGTGGCACAA[S]AGGAGAATGAGGTAGATGCAAAAGTAAATGATACTATCAGTTCTAACAAA
AX-94674089		190	5AL_2801156	5BL_10908565	5DL_4602031	58.27	118.23	#N/A	GATTTCCCCTTCCCCATGAGCATGTCCTTGGCCTCGTTTATCTTGGAAGC[R]ATGTAATGGCTGCCACCACCATCAGGGTGGTTGGCTACCATTACCCTCTT
AX-95153922		191	5AL_2800831	5BL_10793563	5DL_4494208	69.74	119.02	150.04	AGGTAAGGCAACTTCCACAGCCACAACCGCATAACAAATCAGGAATCACT[R]GGACAATGCCATCATCCCTCAGAGTTTCGCTGCCTGGATGTCAGATGATG
AX-95223868		192	5AL_2740169	5BL_10861035	5DL_4603626	74.09	122.63	150.04	GTTGCTGGTGGTGAACTAGAGCCATTTCCCCAGAGGCTCAATGCAGTACC[R]CCTCGGATAGCCCGTGGTTTTGTACCTGGGTTCTCAGTTCAAACATATCA
AX-94450794		193	5AL_2740169	5BL_10861035	5DL_4603626	74.09	122.63	150.04	ACAAGCGAAAGTGATGTATGGTATAAGAAAATGGAAGCCTGTATAACTCC[S]CTTCCTGAGGTTAAAAGCGTGTCAGAGGTTGCTGGTGGTGAACTAGAGCC
AX-94880725		194	5AL_178765	5BL_10795565	5DL_4561773	69.74	124.5	151.925	GGACCTTGGTTGCAGTTGCAAAGAGCTAGCACACCACGTATGTATGTACC[Y]GCAGAACTGTCTGAATCACCCCGAGTGAGAGAACCTGTGTTGGACTGAGC
AX-94835348		195	5AL_683544	5BL_10845579	5DL_4513175	74.09	#N/A	153.81	ACTTGTTGGCTGAGAAGCTGGACTAGCTCGACTCAAAGGACGCGAATTCC[R]GACAATAATCCATCGCATTCTATTGCCGAGCAGCCCTGAGAATCCTTACC
AX-94935925		196	5AL_683544	5BL_10845579	5DL_4513175	74.09	#N/A	153.81	CCTGAGAATCCTTACCAGAATGCCTGTTGTTATATATGTATATATGTCTG[Y]TTCGGCCATGATCAGTCAGTCGAGTAGATCACTGCTGCCTTTGGTGATGA
AX-94444505		197	5AL_828164	5BL_10855303	5DL_4517824	74.09	#N/A	182.83	GTGGAGGGCCGTGCGATCCACTACCACATTGCAGACGATAAGGGCGACGT[R]GACGATGATATCGAGAGACGCTCATTCACGTTTAATGGCTCTAACCTGGA
AX-95132956		198	5AL_2803750	5BL_3828906	5DL_4495436	#N/A	#N/A	153.81	TACGGGCCAAGAAAACATTGATATGATATATCTGAAAGACCGTATGCAGT[S]TTCATCAAGTGGCGAGCCTTCTACGAGCTTTGGCCAATATCGTTGAGGAC
AX-94560830		199	5AL_2805442	5BL_10871750	5DL_4557991	74.09	135.05	182.83	TAAATTAAGGCTCTTCAAAATGGAAGACGTGAGCATGGGAATGTGGGTGG[R]GCGTTTCAACCACACCAGACCCGTCGAATACGTGCACAGCGTCAAGTTCT
AX-95098994		200	5AL_2791011	5BL_10925469	5DL_4508779	#N/A	135.05	182.83	GGAAAAATGCAGATACATGTTGCACTATGTCCTCACATATGAACCTTGTG[R]TGGTTTTATGATTGCCACGGGTCTTTCTCTGGCTTTCATGCTCGTTACGT
AX-94493721		201		5BL_10816690	5DL_4522520	#N/A	135.05	182.83	GGCCTGCATGACAGGCTTCTTATCAATGCGTATCTCAAGGCATGGGTCCT[Y]GAGGCCAACGGTGTCACACCCTATCACAAGGACTGGCCATTGTCGCAGAA
AX-94532974		202	5AL_2755641	5BL_10864282	5DL_4518689	80.35	135.05	182.83	TTTGATGTGAGTGTGAGGTTGAGCTGATGTATCTGTATATAGAAAGCTCT[K]GGTGCCTTACCTAATGGTATTGAGTTTGGTTTCTTTTCCATTGTTTTTTG
AX-94497385		203	5AL_2747805	5BL_10881333	5DL_4551538	#N/A	136.74	182.83	GAGCTTTTGTTATCGAAACCAATTAGCTCAAACCACATTGTGAAGAAAAC[R]ACAGCAGTCCATGGCAAGGAGCCGACTATGCCTTGCAAGACGATGATTTG
AX-94541369		204	5AL_2760435	5BL_10842645	5DL_4466527	#N/A	140.13	#N/A	GTTGAAAAGAAGTCAGCGAACGTGAAGGTTGAAAAGAACTCTACGTCGAC[R]ACTGTGAAGACTGAAAAGAATGCAACTGTGAAGACTGAAAAGGATTCTAT
AX-95165533		205	5AL_2798663	5BL_10924382	5DL_4499551	#N/A	140.98	#N/A	GAATGCAGCTGAATTTAGTTCTGGAAGCAAACCACAAAGTGAAACAGTCA[Y]TTCTAAACCTGCTCACAAATTGGAGGTAACTAGTGATGGAGCATACTCGG
AX-94720923		206	5AL_2706791	5BL_10925013	5DL_4550688	#N/A	#N/A	185.31	TGACTCCTGAATATGATAGGGAGTGTAAAAAGGGCAACACCTGTGAGATT[K]TTTTGTTCTGGACTGTGTAACTATTTCATGTTTTCAGAATAAAGTTGTTA
AX-94797873		207		5BL_10867929		#N/A	140.98	#N/A	CAGCTGATCGAAAGGGAATACTTCGGGCGGGAGGTTCTCAACGTGGTCGC[Y]TGCGAGGGCACGGAGAGGGTCGAGAGGCCGGAGACCTACAAGCAATGGCA
AX-94582938		208	5AL_2770847	4BL_7008374	4DL_14335425	95.76	74.63	#N/A	GAGTGTTGGGGATATTTAACGGCCTTGATTCTGACCTAACTTCATACGAC[R]AGAGAAGAGGGTCACATGGGATTGACTATAAGTTGCTGGAAGATGGAGTT
AX-95243922		209	5AL_2793881	4BL_6959439	4DL_14472699	104.28	79.25	58.79	CTCTCTGGAACGGGCATCAATAGAACAGTGGCTGCAAGCAGAGGCTCAGA[R]CTTCAACCCTCCCAGCTCGGCCCTCGTGTTTCAGCTGGCATTTGCTCCTC
AX-94510113		210		4BL_6983804		#N/A	80.12	#N/A	ATGGGAGGAGACAAATAAGATGCGGGTAGCGGCACCAAGAAGATCATAAA[S]GATAATTAGACGCGCCTGCTTACCCTCGCCCTCCTTTCGTTTTGTTATTC
AX-95005442		211	5AL_915453	4BL_7036099		#N/A	87.52	#N/A	TTTTTGGTTTTGGTCATGCTGGTGCTGAGGTTGAGGACCGAGCTGAAAAA[Y]AATGGAACGCTTTGGTTCAGCCAGTCAGTGGATTCTGGTGAGGGGAAGTT
AX-95160280		212	5AL_915453	4BL_7036099		#N/A	87.52	#N/A	CTTCGCCGGGCTGTTTTTGGTTTTGTCATGCTGGTGCTGAGGTTGAGGAC[Y]GAGCTGAAAAATAATGGCACGCTTTGGTTCAGCCAGTCAATGGATTCTGG
AX-94727683		213	5AL_915454	4BL_7036100		#N/A	87.52	#N/A	GTTGTGGACGTTGAGGATGAAGGGATGCTGAAACTGGCCATTGGTGGCTC[S]AAGATGAGCCAGCCTGGAGAAGCGAGTGGTTTCCTGAATGGGCTCGAGAT
AX-95020704		214	5AL_2798782	4BL_6999865	4DL_14444419	106.95	86.62	58.79	TGGTACAATCTGGCCCTTCTGTACCTAAGCCTGTCACAGTGGAGGGATAC[R]GAGCTTTGCATATCGAAAATAAAGGCTATCAGTGCATATTCTCCCTTGGC
AX-94602198		215	5AL_2198928	4BL_6978006	4DL_14364353	113.27	#N/A	61.42	TGAGAGATAAAACAGATGTGATCTTCTGGGCAAAGCTGTAAAATCATTTG[Y]TTCGGTACCGTAGGGCCCTCTCGCGCTGCAGGTAGATCTGCAGTCTGCAG
AX-94914990		216	5AL_2773778	4BL_6925100	4DL_14429747	113.27	#N/A	#N/A	TATGGCCAGGCTGCAAGTCCTGAAAAGACGCGAAGATAACAATAGCAGCG[Y]TGTGAATGAGGGACAAGAGGTTTTCCATTCCGATGATTGGGCAGGTCACT
AX-94784685		217		4BL_7024945	4DL_4116934	#N/A	#N/A	66.83	GTCGTCTTTGTTGCCATCGGCGGTGTCCTCTCACTATACCTGGAAGCCCA[Y]GATGTCCCTCCGCGATGGGGATATGTTGATGGACACGCAATCTGCCTCGC
AX-94681948		218	5AL_2765887		4DL_14467048	113.27	#N/A	60.545	TCAAAGATCCCAAGGCCGAGTTACTTGAAGCAGCAGTCAGTGGAACACTT[R]ACGTTCTGCGTTCCTGCAAGAAAGCTTCTGTCAAAAGAGTGGTCATAACA
AX-94830126		219	5AL_2309855	4BL_7010602	4DL_14464513	115.75	94.55	#N/A	GATCAAGGTGCTGGTTGCCTCATTATCTTTGAGGAGCAGAAAACCGAGGC[Y]ATCTTCCCGGCAACACTCGAAACAATTTCAAACGTTGGGAAGGTTGTGGA
AX-94988203		220	5AL_2730866	5BL_6996722	5DL_14466543	120.97	#N/A	#N/A	GGTTGATGCCTGGTGATGTCATTTATTGCATTTGCAATAGACTGGTAAAC[Y]TGCATGTCTTCTCGGCTAAGGATATACTGCCTCCAACGTACTATTGCAAA
AX-94861038		221	5AL_2730866	4BL_6996722	4DL_14466543	120.97	105.52	66.83	GCAGCCAGAAGATCATACAGCTGATGTGTATTACGAAAGCAAATATCTCG[R]AAAGGTTGATGCCTGGTGATGTCATTTATTGCATTTGCAATAGACTGGTA
AX-95130439		222	5AL_372666	4BL_7040508	4DL_14468736	120.97	105.52	#N/A	CTCCTGAAGTAAAATGGTAGTACTAGTACATGTCGTGCTCCGAGATGTGC[Y]GCATACCAAAGAGTCTCTGTTATATCTCCAAATATCCCCCGTGACCTCGT
AX-95141208		223	5AL_1752574	4BL_6982387	4DL_14450677	120.97	105.52	#N/A	ATGATCTCATGCTTGTACCGCTGCCTGCTACTATTATATTTGCTTCAAAA[R]GAGGTTGCTCCTCCTACAATTGTAATAAAGTAATTAATATCACATGTCAA
AX-94389604		224	5AL_2750499	4BL_7031725	4DL_14366902	120.97	105.52	#N/A	TCTGGTATACGCATGCACACCTATATATTTTCTGCTTTTCCAGTTCATGT[R]TATGTCAGTCGCGTGGATGATGGGCTCCCTCGCTCGTGCATGCATGCTTA
AX-95168962		225	5AL_2734062		4DL_14463661	120.97	#N/A	#N/A	TAAAGGAATAATGGAGGTTGATCCCCAGAAGAAGAAACCAAGCAAGTTGGCAG[Y]ATTCTATGATTGTAGCTGGACTGATTTTCTGAATATTATAAATTATT
AX-95213872		226	5AL_2805500	4BL_6839151	4DL_14447244	127.94	#N/A	#N/A	ACCAGCAAGAGCTTTCTGCGCCCGAACTTGTCGACGACGATCATGGCCAC[R]ATGTTGGCGACTGTGGCGCAGAGGCGTGTCACGACCGCTGACATGAGTGC
AX-94460728		227	5AL_2803118	4BL_7035288	4DL_14348498	120.97	#N/A	#N/A	CTTATCATCGGTAGACTTTATTGCCATCATCATGGGACGATGAAAATAAG[Y]GGGAACAGACAACATTCATGCAAGCTTACCTTTAAACAGCAGTCGTTTCT
AX-95069668		228	5AL_2756631	4BL_6925881	4DL_14439239	127.94	#N/A	#N/A	CCGGAGGCTGGTGCTCGGGTNCAGTCGGTCAGGGAGAGGGAGAGCAAATG[Y]GTGCTATCTGTCTAGAGAAACAGCAAAGATAAACTGCCCAGCTAGGATTT
									#N/A
									#N/A
name=Chr6J									#N/A
AX-95209129	6JS-1	1		6BS_2977490	6DS_2119782	#N/A	3.57	4.36	GTTTGCACTGGTCAGAACTTTGGCATCGTGCAAGTGCAGGTTGTCATGGC[R]ATGATCCTCAGCAAGTTCTCCTTCTCCCTCTCCCCGGAGTATGTTCACAA
AX-95077152		2	6AS_4390751	6BS_2497643	6DS_2085562	4.36	4.46	4.36	GCTAGGATTGGAGTTTTGTGATTGGCTAGGATTCGAGATTGTGCACACTC[S]TGCTTGAGCGCGTTTTTTCTGCCTTGGTTGTATTTTTCTCAACATTATCA
AX-94924911		3	6AS_4401928	6BS_3041587	6DS_2067626	13.1	7.86	#N/A	CCGTCGGCTGCAGATGCGCCTGCTGCTCCTTCAGAATCAAAGGCTACACC[R]GAACCTGCAGCGCCAAAAGTGGAGGAGAAAGTACCTGCCAAGGCTCCTGA
AX-95083227		4	6AS_4380692	6BS_672118	6DS_2097164	13.1	13.04	16.8	AGATGCGGGACCTGCTGCAGCTGTCAAACTCTGAGCTGCAGGACGTGGTC[S]AGTTCTTCAAGCGGTTCCCCAACGTCGACATGACCTATGAAGTCCGTGAG
AX-94570587		5	6AS_4405185			23.36	#N/A	#N/A	CAGATTGTAAGACTTTATCATCGTAGAAATCTACAAGGCATTGGCATCAC[S]TAAGCAGCATAATATACTTTATCATCGATAATAAGAATATAAATGTAAAC
AX-95175529		6	6AS_4352105	6BS_3034478	6DS_2122086	31.93	23.61	16.8	AGGGAGGAAGTGCTCCAGTCCTTCAAGATCTGCCATGACTAGCTCGACGG[Y]GAGCCACGAACTCCATGATTTCTGCTGCTGCATGCAGAGGGCACAAATAA
AX-94831516		7	6AS_4392209	6BS_2940042	6DS_2049915	31.93	#N/A	#N/A	CTGAACTCGCAAGGGTATTCTTTGGATTGGGCTGCTCAGAAATCTTATTC[S]CGTGTCCAGAACTTTGGGTCATATGCATCATTTGCCCGGCGTTGCCCATT
AX-94721634		8	6AS_4392209	6BS_2940042	6DS_2049915	31.93	#N/A	#N/A	TGGGCCTTCCTTGTTCATCAGCATTGACTGAAGCAGCCCTTTCACGATTG[R]GTATTACTGGAGGTCCAGAGACCAGCTGCGTCTGTGGGTCCGGCAGTGGC
AX-94729847		9	6AS_4392209			31.93	#N/A	#N/A	AGACGGAGGAGTTCCATCGCAATGCTGCGAGCAGGGATAATGAAGTCCTC[R]AGGGCCGGGCGGAGTCTGACAGGCTTTTCGGGCCAGGAGGGCTTGGTGCG
AX-94902930		10	6AS_4426065	6BS_3013883		40.24	48.35	#N/A	CCCGAGATGATGGTGAAACACCACAGAACTCATGGTGCCTCGAAGAGAAA[K]GGCCGTGAATCACTTACACTGGCACACAGTTTTATGCGGCGTCGATCGGT
AX-95142428		11		6BS_2950174		#N/A	48.35	#N/A	CACACCTTTGCCAGTCTCTCCTCCAGCTGAAACTGGGCAACAGTACTGCT[Y]TGAATTTACGGGGAGACAAAAGTGTAACAGCGGTAACAACCGAATTACGC
AX-94388846		12		6BS_2950174		#N/A	48.35	#N/A	GACATTGAATCAAAGGGTAAACAAAAGTGCAACAACGGTAACACCGAATT[W]CAGAGTTCAGCAACTCCTTTCAACTACATAGAGTAAGTAGGGCATCATCT
AX-94435940		13		6BS_2985468		#N/A	48.35	#N/A	ACTCTGCTTCCATTTTGGCTGCCAAACCATCTATCTATCTTGGGGCAGGA[R]TTAGTTTTATATTATGTAGGTTGGGTGATGAGAGTATGTCTCCCGTCTAA
AX-94491150		14			6DS_2116712	#N/A	#N/A	44.2	ACACAATCCGTTTGCAAGCAAGTGGATGGCCAAATTTTGGTCTCTGTACA[Y]TTGCAAGCAAGTCCTGGAATCAGCAGTGCACCTCCTCTTCAAGTGTCAGC
AX-95117587	6JS-2	15	6AS_849028	6BS_3034121		40.24	48.35	#N/A	AACCCTATACAACTAACTCAGCAACACTCTCATTCAACGGCAGCAGCCCA[Y]CTCAACTTTAATCCGGCAAAATCTGTTGACTTCAACTCTGATCAGCAGGA
AX-95204405		16	6AS_4361966			40.24	#N/A	#N/A	GCGGCGGTGGAGGGCATCAACTCCATCAGGACCCGAAACCTAACGTCATT[R]TCTGTGCAACAACTTCTAGACTGCGATAAGGGGAATGAGGGATGTCGTGG
AX-95239888		17	6AS_4406192	6BS_2360299		40.24	#N/A	#N/A	GAAGTGTTCTCCCTGACTGCTTCCTCAGCAACTGTTTCAGACTTCGAAGA[R]CAGGGTGCTTCATTTGCGTTTCTGATTTCAATTAGACCTGCTAGATGTGG
AX-94587365		18	6AS_4429014			40.24	#N/A	#N/A	GTGTGCTGTAGGTTCTTCCATTTTGTATGATGTGCTCTGCTCAGAAATTG[S]CCCTCTGTACTGGGCAGTTGTGAAGTATGTGACTTGTAGAAACGAATCGC
AX-94786288		19	6AS_4364794			40.24	#N/A	#N/A	GAATTTCCATCTGGACTCTTGACTGAGATCCTAAGCAGACGTGGAAGAGG[R]AGGAGCTCCTCCAGCAGTGCCATAAGAACACACCTTAACACTGAATCATT
AX-94666641		20	6AS_4364794			40.24	#N/A	#N/A	TGTGAGTCGCATTCTAGAGAATACGGAGCAGGGCAGTGAGACCAGCGATG[K]TATTGACCACCTTGCGCTTGCTGGTATTGGCCATGCCCTGGCATGTGCAG
AX-94663483		21	6AS_4401466	6BS_2936822		49.22	#N/A	#N/A	AAGATAGGCAGGTTCATTGCTGACACCGTCTCCTCCATGCCAAAGCTGTC[Y]CCAGCATCTTTTGACAGGCTCTTCAATGACAAGATTCAGGACAATCTTGC
AX-94468557		22	6AS_4401466	6BS_2936822		49.22	#N/A	#N/A	GTCCTGTGATTCATGTGTTGTTTGGGTAGCTGCCAACTCCATGCCGTGAC[R]GCATCTGTGCTTGGTTTTCGTTTGCTTGAATGAGAGATCAGAATATGTTG
AX-95154799		23		6BS_2948846	6DS_2084845	#N/A	51.95	71.6	AACTGTCCAGAAGATGAAGATGTTGAGATCGTCAAACTAGAAGATCAACC[R]AGTGATAAAACTGATGATGTGGATGCAGACCTGGTGCATGAAGAGGTGCC
AX-95218218		24	6AS_4376226	6BS_2954437	6DS_484501	60.96	66.795	#N/A	AGCAGGGCAAAGAACCACAAAGAACCAGGACAGGCTACACACAAAGAATT[R]GTTACAATCCAGCGGAGACCAACCCATGCAGTGTAATGATCCCAGACACG
AX-95183306		25	6AS_4430406	6BS_2966965	6DS_2078226	60.96	66.795	#N/A	ATGTTGCAACCAGGAGAATCTGGATTTTGGTTCAGTGGGGTGTTTGTGCC[Y]CTCAAAAAGGATTAATGAGGTTGAACTTGACGAAGCATGTCCATGGAGAG
AX-95143205		26	6AS_4316805	6BS_2984153	6DS_2064650	60.96	65.07	79.9	GATGCACGGTGTGGCATGGTCTGGAACGAAACCGTTTTGTTTGAGATGTA[Y]TGGAAGTGTGGAAGGCTAAGTTATGCAGTAGTATTTGTAAGCTCATGCAT
AX-94880647		27	6AS_4411887	6BS_2935070	6DS_1177943	60.96	65.97	81.58	TCATGTTGTTTTGCTTGATACCGGCAATGGCTGTGTTGTATCATCTGGGC[Y]GGAGTCGTCTGCCAAGCTTGATATTGTTGTTCTAGAAGGTGATTTCAACA
AX-94932402		28	6AS_4411887	6BS_2935070	6DS_1177943	60.96	65.97	81.58	GACGACGCCTTTTCATTTTTGCCGCCTACCATGTTGATGGGGTCTAATCA[R]GGAACAGCAACTGATGGCATGGGTCTGGAACTCGGCCAGTTGCATCACAC
AX-95215629		29	6AS_4430058	6BS_3043169	6DS_2071356	60.96	65.07	81.58	TTGAGGATTGAATAACCTTCAGGATCCGAGATTTCAACCATGAAAAGTGG[K]GAGAGTGAACGCCCCATCACTTCAGCATGGCAAACGCATATGTAGTACAT
AX-95233748		30	6AS_4392667	6BS_2004217	6DS_2110983	60.96	65.07	81.58	CACCCGGGCCTCCGTGATGCTCCAACCGCAAGCTACTCGGTTGGCAACAG[Y]GTCTTTCGTCCCAACCGTGTGGCTGCGCACACCCTAAATGAAGATGCATT
AX-94454654		31	6AS_4392667	6BS_527202	6DS_2110983	60.96	65.07	81.58	ACATCAAAGAGCAGACTATAATCATATAATTCCAGGTAAAGAAAGCGATC[Y]TGTCTCCTCAAAGCAAACAATCCAAACAGCTCGCGTTAGGACACACAAGA
AX-95118977		32		6BS_2988062		#N/A	65.07	#N/A	CTGATTGTCCTTATGATGATCACTACATAGTAACTTACTGTATGTTTGTT[S]GGTGCTATCATCGAACTACCTCCCTTCTTATTTATTAGGCCTGCATGTAT
AX-94474466		33	6AS_4329507	6BS_3036651	6DS_1645904	#N/A	65.07	81.58	CCGTACTTTTGGGATAGGCCAAATGAGTTTGAACCAGAGAGGTTTACAGT[Y]CCAAAGAAGGATGAGAACATAGAAGGGTGGGCTGGGTTTGATCCTGACCG
AX-94672152		34	6AS_4428512		6DS_2066546	#N/A	#N/A	81.58	GCGAACGCGTTCACCAGCGCCGTGTAGGTGCAGATGTTGGCCTTGCACCC[S]AGCGACTGCATCTCCTTGAACACCTTCATCGCCGACATCGGCTGCTTCGA
AX-94946994		35	6AS_4384368		6DS_918497	60.96	#N/A	80.365	ATGAGCAGTAAGGAGGTTGGGCTGGATAAGGAGGTGTACGTTATTCTCAT[Y]GATAGGTTTCTCAAGAGGAAGATGTTTGAGGATGCAGTAGACTTGTTCCG
AX-95231355		36	6AS_4416235	6BS_2985299	6DS_2100164	#N/A	65.07	81.58	GATCAAGGCAGCTGGTGGTGTTGCTGTGATGGAGTAAAGGATCAAATTCC[R]GACATTGCAATCCTTATTTCTTTCTTCTGATTTTGTTAGCATGATGGAGC
AX-94911599		37	6AS_4347038	6BS_1893702	6DS_1077896	60.96	65.07	81.58	TGTGTCTGACAGTTTTACTAGGAAAAAACAGCAGTGTGGCGACCCGTATG[Y]GGTGGCTGGACATCCCTCACTTTGTTGTTTCAGAAAACCATATGTGGTGA
AX-94712565		38		6BS_2947807		#N/A	65.07	#N/A	CAAACCGTTGACATCCATCGATAAAACTTGTTAACAA[Y]AATAGGTTCTGTAACATGGCATGGAACAGGGTTTAACTTGCACAAAATCAAACTTGGGGTCTC
AX-95202819		39	6AS_4347785	6BS_3006851	6DS_2057727	60.96	65.07	80.74	CGTTGCTCTATTCAGCTCGCTGCCGAGAATCGCGCAAATCTGATACCAGT[Y]GTAATGCCTGACTGACTTGACACAGATAGCAATTGTTTGTGGGATACAAT
AX-95132842		40	6AS_4430832	6BS_2955394	6DS_2088136	60.96	65.97	81.58	CGCGGCGAAGAGCATGATGCGCAGGCCAACAGAGACCATTCAGGGGAGAG[Y]GAGGTGATCAACCCGCACGAAGAGGCAGGTGGAGAAGCCACCTCACAGCC
AX-95145180		41		6BS_1000306	6DS_2062592	#N/A	65.97	81.58	TTGAAAAGCTTGCCCACTTACACTCTGTGATAGATCGTCAAGAGGGGGAA[R]GGTTGTGTCCCATACTGATGGTGATCCAACGGGCACTAACATGGATGATG
AX-94533053		42	6AL_5829512		6DS_2049578	60.96	#N/A	81.58	TCATAGCGCGAGAGGGGCAGCTCAAAGGCCATGTCGGTGAATAGGGCGTC[R]CTGTCCATCCACCAGATCCACTCGACCTCCGGGTGGGAGAGCATAAGTCG
AX-95238386		43	6AS_4321944	6BS_2978998	6DS_2062424	60.96	#N/A	81.58	CCCAATTGGAAGGCGATTACCTAGGGCACGTGCACTGATATCGAAACGGG[R]TTCGACAACTCTCCACTGCCAAAGCTCGCAGCACGCCTCAATGAGCTGTT
AX-94557181		44	6AS_4321944	6BS_2978998	6DS_2062424	60.96	#N/A	81.58	GTATTCAACCCCGGAATCTTTGCTACTCTCCG[M]ACCAATGTTGAGCCACCACGGCGACATATCTCGTATAGAGCGGACACTGCATTCTCCTTGCCCTTTGG
AX-94666942		45		6BL_4395029	6DS_2057203	#N/A	#N/A	81.58	CTGAGAGCATGGGAGTAAAGCTAAAGCCAATCAAGACACGAGCGCGGCTT[S]AAGTGTAGAGCAAGTGAATAAGGGCGGCATAGGTCTTTGCCATTTAGGGT
AX-95193304		46	6AS_4391483		6DS_2104815	60.96	#N/A	81.58	AGCACATGCATCGTTCTGTGAGTAAGCGTGGTACTTTTCAGAATGGGAAG[R]TACATGATGATCATACAAATTTCTACCACCGCCTGCATAGTTCTGAGAGA
AX-94820315		47	6AL_5745523	6BL_4260192	6DS_2115936	60.96	65.07	81.58	TACTTTGCTAGGGAGAAGAAGACTAGGGCAAAGAAGACTGAGGGCGAGCT[R]TTTGAGTCGGAGAAGGAGGTACATTCGTGCATTATTATCCTTTTAGATGC
AX-95015826	6JS-3	48	6AS_4429229	6BS_2973012	6DS_2090576	53.81	#N/A	71.6	GGAGAGATCTTGTAGGAGGCATGGGGGCTACATCTTTCAGTATATCGCAG[R]TATTGCCGAACATCAGCCCAGCACCACCAAAACTTGAACCTGCTACTGAG
AX-95216821		49	6AS_4388419	6BS_2954072	6DS_930118	53.81	51.95	71.6	TACTCGTGGAAGCCGCGGCTGGTCCGCAGCAACTACCTCCTGGTGCTTCT[Y]CTTGCACTTGTTCACCTCTGTGTGTCATCCTCATAGGTGNNNNNNNNNNN
AX-95120832		50	6AS_4378990	6BS_2957675	6DS_1329023	53.81	#N/A	77.64	CATTACAGCTACAATGCTTGCGGGCTTGGTTCTGATGGGACTGATAGGCT[R]GTGAATCTAGTACAAGAAATCCAGCACAGGAAGACCACCTCGCAACATGA
AX-94784805		51	6AS_4429117	6BS_3044527	6DS_2064833	#N/A	#N/A	77.64	AAGAAGATTGCAGGGTAACCAGTCCGTAGACAGAGTTCATCCATAGAAGG[R]CGAGTTTGATGTAAAAGTGAAATCTTCATGTAGCATAGATGTAAAATTTT
AX-94808907		52	6AS_4371799	6BS_3012531	6DS_2089665	53.81	65.97	77.64	GACTGGCTCACCGACAAGATGAGGGGAAGGGATCACACTGTCTCTGCCAC[R]CACGGAGACATGGACCAGAACACTAGGGACATCATCATGAGGGAGTTCAG
AX-95170636	6JL-1	53	6AL_5832763	6BL_4251059	6DL_2010053	65.24	78.04	#N/A	CTGTCACAAATAGAGTCCAGGGAATCATGAATCAGTGATCCTGCCATGAG[R]ATAGCATCTCTGGAACCATCAAAATAACCTCCCTCAGCAATCATTTTGTC
AX-94541273		54	6AL_5772771	6BL_4277068	6DL_3241469	65.24	#N/A	81.58	GACCGCTGGCAGAAGGTGGCACGAGCAGTCGGTGATGGGAAGTCAGTCGA[K]GAAGTGAAGAGGCACTATGAAGAGCTGCTGAAGGACCTGCATCACATTGA
AX-95118160		55	6AL_5771092	6BL_4362925	6DL_3240997	65.24	78.04	81.58	GGAGTTCCAGAAGTATGGTCACTAAGACAGTTATGGCCAGGGGCGAAGTT[R]CTTCATGGTTGTCGTACTTTAGTGCTATTAGTGATAACTCCTGGTTAAGA
AX-94889864		56	6AL_5832807	6BL_4207521	6DL_3307255	65.24	#N/A	81.58	ACTTACTAACCCATCGCATGATCTTTCTGATAGACCTTGAAGTGGGCACG[R]CAACTCCTTTTGGGCATCATGAGATCCTGCCATATCGTTGCCGACTTCCT
AX-94761183		57	6AL_5830253	6BL_4381776	6DL_1095232	64.84	#N/A	85.93	TAGGAATTCACGGCAGGCTAGATGCTATATGGGCGAGAAGAATTTGATAT[Y]AATCGCTGTATAGCAGTATTGTGGACTCTAGGGCATATGCTGTCAAGATA
AX-94553420		58	6AL_5800329	6BL_4261058	6DL_3324173	64.84	#N/A	85.93	ACCGTCCATTTGAACGGAAAACCACGCGTGCTCACTCTGAAACAGGACCT[Y]CACTACTGGCCAACCTGGGAGCTCACTTTTGAACCGGAGACTGACACATG
AX-94936951		59	6AL_5781939	6BL_4360107	6DL_3313333	#N/A	78.04	81.58	TTGAGCGACAGCATTGTCAATATTTCGTCGGGAAAGGTAAAACAGGAAGT[K]TACCTAAAGCTGCAGAACGTAGAATCAGGTGAGATGGAGTTAGAACTGGA
AX-94664517		60	6AL_5825070	6BL_4383459	6DL_3040946	65.24	#N/A	85.93	TCATCTTAAGGTAGCAACGAAAATGTGTAGTAATAAGTAGCATCACTGTG[R]CCAACTAGCAGACTGCCGTTAGCATGTCAATTAAGTAGCATGCTGGTTAG
AX-95209837		61	6AL_5825070	6BL_4383459	6DL_3040946	65.24	#N/A	85.93	TGAAGAGGGCCAAGACAAGGGGGTAAAAGGCCATGAGTACCATGGGAGAA[S]CAATCATCTGTCCTGAGACGGAAACTGAGTATGCCTATGGGTTTGCCTTC
AX-94823992		62	6AL_5793967	6BL_4310323	6DL_3270714	67.92	78.42	85.93	TAAGTAGGCGTCGCTAGAATTTTAGTGTGCAGGACCATGGTAGAAGTATT[S]GAAAGTGAGAACTTGTCTTGTCGAGCGAGTTTGCTGAGATTTATAAATTC
AX-95013806		63	6AL_5796741	6BL_4396966	6DL_5805420	#N/A	78.42	#N/A	CTTCACACAGAGTTGAAGTCACATTGTTGCCATCAAGACCGTTGCCAGAAGGTTTACCTA[R]TACTGATACAAGTAGCTCGAGGAACTTCTTTGATCTCAAT
AX-95252003		64	6AL_5826346	6BL_1758396	6DL_3288722	67.92	78.42	85.93	GTCAACTGGGGAGTAGGAAAACAGTGGAGCCATGATCATTGTGCTCCTAA[R]CCTTTTTAGGTTTGCTTGGTAGTGTCAACTGTTAAATCTATGCTCGGCAT
AX-94576508		65	6AL_5775615	6BL_1313111	6DL_254712	#N/A	80.07	94.21	GCGATGAAATGCGGCGTTTTGGTGGAGCAAGAATGTTTCTGAAACTATGA[K]CTAGAGTCTGCAGATTGGGCTGGCTCGATGCATCAGACATGTGGTGGAAC
AX-94831273		66	6AL_5775615		6DL_254712	#N/A	#N/A	94.21	CAAATCGTGCTGGTGGATTAAGAATGTCTTCTTGTGTGGCCAGAGAAGTA[M]GTACGTATGCTAGAACTGGCAAACTGTAGCGTGCTGTTGGGTGCGCGAAT
AX-94797868		67	6AL_5817735	6BL_3466731	6DL_1129846	#N/A	83.57	#N/A	AAGAGAATGGAGACCCTCGTTTTGCAGAGACCATGCTCAGCTGTTTGTTC[M]AGGATTACCTGCTCAGGCTGAAAGTCAAAGAAGAAACGTACAGCGACGAG
AX-94686001		68	6AL_5786760	6BL_4263183	6DL_3306129	#N/A	83.57	#N/A	TCCGACTCCCCGGTAGCATCAACTTGGTGAAGGTCGGGCTCTTCATCCTC[R]TGAACACTGGTCTCGTCATCATCGTCTATGACTGCTTCTCTTGTGGAGGT
AX-95130177		69	6AL_5831009	6BL_4288724	6DL_2216528	76.8	83.57	94.21	TTTGAAGCAGCCATTTCAGGTTTGTTTCGCCCTTGTGAACCAAATTCCTC[Y]TGAGGAATTATCTGGTACTGATCCCTTCCAGCATCTTCCAATTGCCGGTT
AX-94420467		70		6BL_4346311		#N/A	83.57	#N/A	GGGAATACATTGAGCAGCGGCAGGCATGGTACCAGGAGAGCCTCAAGTTT[Y]TGCATCTGGACTTTTACAATGGAGAAGCGCAGCAGCAAGCCAACAGTGCC
AX-94471438		71	6AL_5755158	6BL_4295504	6DL_853257	88.17	#N/A	94.21	ACTGGGTTAGCTCGCTTGACCTATGAGTTCTCAGATCTTATTGGAGTAGC[K]TACAAGCTCCTCCCCTCGACTTTTCTCCTTATGCAGAGGAACAACCGAGA
AX-95210275		72	6AL_5755158		6DL_263265	88.17	#N/A	94.21	GTAGGCCCCCCTTAGAAGGTTTGTAAAAGAACCTAGCGTGTAAGACTCAT[Y]GATGTTACCGCATTCTTCTTTCTCGGTTTGTGCCGCTGTGTTGTTGTAAT
AX-94951910		73			6DL_1544750	#N/A	#N/A	94.21	TGGTCGCAGGGCCACCAGTTCTCGCGGGGCACCAACTTCCAGTGCTTCGC[R]AGCACCGGGGATGGCTCGATTGTTGTTGGCTCCGTCGATGGCAAGATCAG
AX-95078379		74			6DL_3238502	#N/A	#N/A	119.86	CTCCTGGACTACGATGGGACCGTGATGCCGGAGAGCTCCATCGACAAGGC[R]CCGAGCAGTGAGGTCATCTCTGTCTTGAATCGTCTGTGCGAAGACCCGAA
AX-94788584		75	6AL_5804457		6DL_3293384	88.17	#N/A	119.86	CTAAGGTCCGCGGCGGCAGCGGCGGCCATGGATGATTACTACGAGTTCGA[Y]CACTTCGATGACGGAAGACAGTACGGTGGCCTGGAGCATGCCATGAAGCA
AX-94682046		76	6AL_5801378			88.17	#N/A	#N/A	GTCATCACCACACGTCCAAGCATCGGCTTGCCTGATTCAACCACGGACTC[R]CCACCACAAACCACTATGGCAGGACTGGGAGGTGCAGGTTCGACCATCGG
AX-95173889		77	6AL_5787732	6BL_4403270	6DL_3301973	118.54	91.56	119.86	CCCTAACTGCAACTGCATTTCTAACTCGTGCTTCATGATTCGCTGAAGTC[R]GTTCCCTGATGAAGTACGCCTTTGAAAGTACTGTTAGTCATGATGTTGCG
AX-94798820		78	6AL_5820081	6BL_4278831	6DL_1455687	118.54	94.17	#N/A	GAACACCGGACTTTTCGGAAGGACCCTCTGAATGCGTTCAACAGATATGC[R]GGCGGTTGGAATATCAGCGAAGTTCACTACTGGGCTTCCGTTGGATACAC
AX-95231080		79	6AL_5768094	6BL_4258527	6DL_3049742	121.245	#N/A	126.43	GATGGGATAATGAATACTGTGAGATTCCTGCATATGTGGAGATAATTGCT[K]TATTACTTCATTCTACCATAACCTGTATTCCTGAAGCTGCATGATTCATT
AX-94416773		80	6AL_5830627	6BL_4288491		#N/A	98.59	#N/A	GCGATAACAGCCAACAGGACCACCATCACATTCTTATTCAGAGAACCACA[R]AAGGCTTTAGACCAACATCACACGCGAGCACGCATTGCATATCGGCTCTC
AX-94549826		81	6AL_5824036	6BL_4379336	6DL_92036	118.54	103.59	125.51	TGTTCGGGGCAGAGGGGAGATTCTTATCTCTTGTTATACTTTTTCGGCTC[Y]TGTTCCCCATTTGAGGGCACTTAAACAGACAGTCCGGCTTGCCCATCATT
AX-94927028		82	6AL_5835027	6BL_4375622	6DL_3281578	118.54	#N/A	128.62	TGCTACTGTGTCGACCGTAAGAATGCCAGCTACGGAGCCTTTACTGAGAC[Y]ATATTTCCCATGAAATTCAGCGTCTCTCAAATCTCCACATTCGATACTGA
AX-94712310		83		6BL_3466731	6DL_3301512	#N/A	#N/A	128.18	TCTTGCCCGTCTGATAAAAGGATAATGCTGCAGACTGGATTCTTGGCCTG[Y]CGTTCTTCAATCACTTTGGAGCCTTTTCTCAGACCCTCAGCAATGTTGGT
AX-94541421		84			6DL_3239947	#N/A	#N/A	126.43	TACCGTCCAAGAACTTGCCTCAGGTAAGCCATTTTCACCCAATTTTGAAC[Y]ATTAAGATTTCCAACAATTGGCCTTCTGACTGCAGGCATTGAACTGCTGC
AX-94919784		85	6AL_5833234	6BL_4348642	6DL_1060258	126.65	106.93	131.84	GCTGGTTGAACTTGTGATCATTGAGATCCTTAGTCGTAGATGAAGAAACT[R]GTAGTATGTTGTTCCATTGTTGCTACCCATTGACAATTATTATTGTCTGT
AX-95127061	6JL-2	86	6AS_309424	6BL_4380669	6DL_3285374	60.96	65.07	#N/A	TGAAGATATGCTATCCTGCTATTGAGAACCATGAATGGCGTATCGTGACGGGATGTGA[Y]CCAAAAAATACGAGATGGAGTTACCACAATGGAGGATCTTGG
AX-95218444		87	6AL_5748555	6BL_4304608	6DL_3295144	60.96	65.07	#N/A	ACCCATAAACCTTCTAGAGCAAGTTCCGCGAGAGGTGACTCGGCATCTGG[R]CCATTGCAAAGTTCTAGCAAAGCATAGTGGACATTCACAGTCATGATGAC
AX-94478095		88	6AL_5775753	6BL_4328213	6DL_3269463	60.96	#N/A	81.58	AACCTTGGAGAATGAATGGTTGCAAACTTAGAATATGATTGCCCAGAACA[Y]AGCTTTGACCACAAAAGTACTGGTGCTCAAGTGACACTCGTGACTATACT
AX-94562499		89	6AL_5830071	6BL_4299694	6DL_3319304	60.96	#N/A	79.9	GGTAGATGCAGTGATCAAAGCTGTTGATGACTCTGGTTACAGCAAACAGA[S]CGCCCAGAAAGTGATGATCCAGTCAACAAACAGCTCAACCCTGGTGAAGT
AX-95089667		90	6AS_4428144	6BL_156882	6DS_2076332	60.96	#N/A	81.58	TTCTCCCATTCAGAATTCTGAGCCTGATGCCTATTTTTATGAGCGCGTTG[R]AATTCACTGCTTGCTATTTTCTACATGCAAGTCCGAGTAGGGTCTTGAGT
AX-94551285		91	6AL_5834979	6BL_4401570	6DL_3249530	60.96	65.07	#N/A	TTGAGGAGCCATGAGATACTCGAGAATGACGAAATGCAACAGATGCTGCG[R]ATTTTGAACATGGGTGGAGCATCTACCAACATGAATGATGATGGCTTCAC
AX-94989403		92	6AS_4339815	6BL_4213651	6DS_2104952	#N/A	#N/A	81.58	TTCATCCACTTCCTTACCTCTACCTCTTGTGGTAAACAATTCGATGCTAC[R]CAGCGTAGTGCTTTCAGCTTACACGTCATTCTGTGTTTATCATTATAGCA
AX-94863099		93	6AS_4339815	6BL_4213651	6DS_2104952	#N/A	#N/A	81.58	CATCAAAATCCCTGTAAGGATTGTTGCCATCTTCAGGAATATTGCACTCT[K]TAGTTTCACTGCCACTACGAGAACCATAAGAATGGCACCGAACATTCAGA
AX-94844486		94	6AL_5807277	6BL_4314345	6DL_2402588	60.96	65.97	#N/A	CTCCGTCGGCCGCTGCGTGCTTGTTTTATTTTTGGAAGAGGAGCTTAGCA[M]TGTGCTTCCAACCTGAGTCTCTTGTTGATTCATTGCTTCCATGATTGATT
AX-94840936		95	6AL_5807277	6BL_4314345	6DL_2402588	60.96	65.97	#N/A	GCGGGGAAGACGAGGTATGCCCATTACCGGCAAACTGACGACCTTCTGGC[R]GACTCAGGGTGGCACTGCAGCTTTTGCTTTCGGTACATAAATGATTTTGT
AX-94444841		96	6AL_5710614	6BL_4395952	6DL_3327839	#N/A	#N/A	81.58	GATAGAATATTGAGGTTAGAGGGGGGATCGGACAATAAGTTCTGTAAATA[Y]GAGAATGTGTGCGAAGTTTGAGTGATTTTAGTGTGCAGCTAATCTTGACG
AX-94419941		97	6AL_5827008	6BL_4258995	6DL_3324523	#N/A	78.42	81.58	GAGGAGTATGAAGTGGTTGAGGGTTTAGAGAGTTTGGAAGAAGGTGACCA[Y]GGATCCCAAATTAGTCGTTTCCTCGAGGCATATAGAGCTGGAAGAACAAT
AX-94954935		98	6AL_5789067	6BL_4288636	6DL_1105857	60.96	#N/A	85.93	CAGGTGGGTGGGTGGACGATCACCTACGAGGGCTTGACGTTCGTGACGAT[Y]CGCGGAGCCGGGCATGAGGTCCCTATGCACACGCCGAGGCAGGCGCTCAG
AX-95186123		99	6AL_5785888	6BL_4354507	6DL_3309733	65.24	78.04	81.58	TTTGCATGAGACTTCGGGGAAGAAAACACGCAAAAGGGCATTTGCAGCAA[S]TAATATAGGGAACAAAGGAATTGACGACGATCGCGTCATGGCCCCTATAC
AX-94550826		100	6AL_5769978	6BL_4399283	6DL_3325110	60.96	79.245	80.74	TGTGATGAAGCTAGTGGTTTGTGTGATGCGAAGTGAACGAGGATTGATCC[R]GTATACGGTAAAAGTTGAGCACTAATGTTGTATATATATGGAAAATTTGA
AX-94599180		101	6AL_5778773	6BL_688807	6DL_3235991	134.15	#N/A	159.39	ACGCGCCCGAAGATGAGCGAGGTGTACGAGATGGTCCAGAAGATCGTCGA[M]AGCGTCGAGATCGGCCCACCGGAGCCTCCCCTGCACTACCACGGCTCGGT
AX-94830079		102	6AL_5823315	6BL_4376268	6DL_3282521	133.31	120.53	#N/A	GCGAACATCAAGATCGCACTGGGGAAGCTTGACGAGGCTGTAAGTGTGTT[R]AAGGATGTCGCTAAGAAGGTGGAGAAGGACAGCGATGCGCGAGCTCTGGT
AX-94927026	6JL-3	103	6AL_5834209		6DL_476477	#N/A	#N/A	159.39	AGTCCTTACGGTTCACTGGCTTTACTCAGGGAGGCAGAAGGACGTACTGT[Y]TAGTAGTGTTAGAGTTACGATATACTTCTGGTGCGCCTTGTTCAGGCGTT
AX-94844733		104	6AL_5784854	6BL_4328047	6DL_3260190	134.15	134.69	159.39	ATGCCAATAGGACTCTTAGTGATGAGGAGTTCTTTGACACGGGAAATGAT[R]CCAATGCGTATTCAGGACAGCAGCAAGCTTGTCCTTCAGATGACCAGAAC
									#N/A
									#N/A
name=Chr7J									#N/A
AX-94441377	7JS-1	1	7AS_4179577		7DL_3358955	#N/A	#N/A	111.08	CCATCATTCTTAGCCCTTCCCAATTCGGAGTCACCACCAAAGTTCACAAT[Y]ACTGGTCTCGTGTTTGCCATCAGCTCAGACAACGCGTTCACCATTTTCCG
AX-94405894		2	7AS_4204384	7BS_3089122	7DS_3898661	93.26	76.38	111.08	CACTATCCCTCGCCTGCGGCTCAGCGATGATGCTCTTCTCATGGGTCACC[Y]GCCTAGTTGAGGCCCCCAAGACTGACTTGGATTTCTGGAAAGCACTTTTC
AX-94944053		3	7AS_4110155	7BS_3128008	7DS_3890372	#N/A	76.38	111.575	GATCCCTGGTACAATCAAATTAAAATGTGACGCTTACATTGGCTCAGGG[M]AATTCATTCTGAGATCAAGCAGAAATGTTTTCATTCTCCGCCATGATGCTG
AX-94533947		4	7AS_4246819	7BS_3013249	7DS_3818863	#N/A	76.38	111.08	CTGTTCATCAACCATCCTGACAGGTTCAGGCAGTATGGGCTTTGGGAAAG[R]TACGCAGAGCTGTATCCGGACCGTGATCTGGTGTACACCATCGGCGAAAG
AX-94937705		5	7AS_4249176	7BS_3165645	7DS_3962690	#N/A	76.38	111.08	AATCAGATCTTATTGTGGAGGTTAACAACCAAGTCGTGCGCATCATCTAG[M]AGCCTCCAAACGTCGAGCTGCCCAGCCATGCTATGGCACTCCCGCAGTAT
AX-94484014		6	7AS_4172815	7BS_3098000	7DS_3969495	#N/A	76.38	111.08	CAGAATGGAGCTTTCCCCTCAGAGTGGGGAGGCATTTCTTCTGAAGAGCA[Y]GACGAAGCTGTTATGCTTGAGGCTGCTATGTTTGGTGGGATTCCTGAACA
AX-94387615		7		7BS_3065615		#N/A	76.38	#N/A	TCTTTCCCTGTCAGTCCGGTCGAGCTGATCCCACAAAAATGGCGTCGTGA[R]CAAATGACGCAGTGACCAGAACTATACCGGGCCGGCCAGCGACGAACATG
AX-94868435		8	7AS_4226929	7BS_3145929	7DS_3969612	#N/A	76.38	111.08	CAACACTGCTTGCAACCCTTCTCAATCTAATGATCTCGTTTTTATCAGGC[R]CCTCATCTGGCAACTGCATAGTCAATCCCTTGAGTAGAGAATATATAAGA
AX-95249077		9	7AS_4251736	7BS_1536460	7DS_3910708	#N/A	#N/A	111.08	TATACATCAGCAATGTCCCTAGCAGGTGTTGAAGCACACGAATGTATCAC[S]GTAGGTGATTCGCTGCACCACGACATCAAAGGCGCAAATGGAGCCGGAAT
AX-94746890		10	7AS_4084930	7BS_3065641	7DS_1610190	#N/A	#N/A	111.08	AGGGCAGAGTAACCCATGCATCCCCAGATGTTAGCCGAGATGAACTTTCC[S]CGGAGCTTGTGGAAGGCCGAGCAGGCATGCATTCAAGGCATTCAAGCTGG
AX-94632733		11	7AS_2472528	7BS_2012340	7DS_3905385	#N/A	#N/A	111.08	TTCGCAGTGGTGGGCGGCAGTATGCTTGCGTCGAGGATATCGCAAGGCAC[Y]GTAGCCACCATTGGAGGCCTCCTCTTCCTTGGCTTCTCTGTATCATCATA
AX-95215247		12	7AS_4207165	7BS_3134884	7DS_3968186	#N/A	76.38	111.08	AGGGACTGCAAATGCATTGGAGGAAGTGCCTGTTGCTCAGAGAGGGCTGG[Y]ACGTAGAGCGCCAAAAGGGATGACCAATACTGAGTTCACTGCTTCTCACA
AX-94990981		13	7AS_4201359	7BS_797656	7DS_3938097	92	75.955	111.08	TATAGTGTGTACCCATATGCTTGTATCGCTTGAACTGTAGTGAAGCTATG[Y]TGTGCAGCCTGTGCTTGTGGAAGCCGGACGCTTTTGTCGGACAAGCTAGT
AX-94887274		14	7AS_4249694	7BS_3070875	7DS_3848275	#N/A	#N/A	111.08	GGTGAAGGCAACATCGAGAAGGGTAGCGGTGAGAAATCAGATGGTAAAGA[Y]GCTGTTGACGCATCCTGCTCCGAAGGGAATTCGAATAACCCGCGTGGTAA
AX-94697346		15	7AS_4254657	7BS_3098888	7DS_3912618	#N/A	76.38	111.08	GTTTACACTCTCCCGCAAGGCATTGGGGATGCTTCTCCTTCCTCACTAGC[Y]GATGTCAAGGAGTTTGCCGAGGCTGTGGTCGTTGACAGGAATTCCTTTTT
AX-95241805		16	7AS_4212850	7BS_3010529	7DS_3856550	92.39	76.38	111.08	GGTCACACAGCCACGCCCATGCTTGCAGTTACAGTTGGAGAGCGCACTCT[R]CTGGTCATTCATTCAGTCACGCCCGTGGTCTAGGAGCCACACAGCCCCAG
AX-95207006		17	7AS_4212850	7BS_3010529	7DS_3856550	92.39	76.38	111.08	TCAGCAGCTTCTATCGACGCCCACATTTTGGCTTGATCTCACACTGGAAG[K]CGTTAGAATATCATGCCATAAATCTCCCTGGATCATATGCAAGTATCCCA
AX-94505437		18	7AS_4193092	7BS_3067531	7DS_3902701	93.26	76.38	111.08	AGAAGCATGTGAAGCAATCTGTCCATAAGAGTTAATTTCTGCCTACTGTC[R]AAACTAGTCTAGGTAGCACATCTCAAGCTTATAGCATAGACAGGAACATA
AX-94591682		19	7AS_4069273	7BS_3073806	7DS_1519923	93.26	76.38	111.08	ATACAGATGCTGAGGATGACAGTTGACGATAATTTAGGCTCTGAAATTCC[R]AGGTCGAGCGAACATGAATATAAGGAACAATTCATACTTTTTGTTTCTGT
AX-94894210		20	7AS_4181563	7BS_3133559	7DS_3878187	93.26	76.38	111.08	CTCCTCAGCAGTGGAACTGCCAGTCACATTGTCCAAGTTACCTAAACTGG[Y]GTCGAAGTTTCCACTCCGCTGACCTATAAGATTACCAAGAGCAGCCAGAG
AX-95215344		21	7AS_4177531	7BS_3089649	7DS_3965654	92.39	76.38	111.575	TGGAAGCTTGTTGTTGGAGATGTGTTCAGAGAGCCAACTTGTCCCAAGCT[R]TTATGCATCATGATTGGTGATGGAGTTCAAATTCTGGGCATGTCAATTGT
AX-95184301		22	7AS_4127759	7BS_3039679	7DS_3807017	92.39	76.38	111.08	GGTGGCAGACGCTGCAAGTTTGAAGGATGCAGCGCCAGCGCAAAATGGGG[K]GTGGATTTCTGCTCTGCACACAGGAAGAGCATGCTGGGTGAAGGTGATAC
AX-94468508		23	7AS_3224014		7DS_3869929	#N/A	#N/A	111.08	AGCATCCTCTTTAGCAAGGCAATTGCTGCATCACGGTGCTCTGAACATCC[M]TGGTTGACAAGGCAGCTGATTATGCTCGTCCAGCTGGCGACGCACCTCTG
AX-94639884		24	7AS_4178171	7BS_3114663	7DS_3877786	91.61	76.38	111.575	GCTACTGAGTTGTCTGTGAGTATACAGAACAATAGTCAATCTAAGCAACT[K]GAATTGGCATCCGATTCATCCACTGCGAATGGCTTGGACAATAAAGAGGA
AX-94476469		25		7BS_3114664	5DL_4549420	#N/A	76.38	#N/A	AGGTCCGCACCAGTAAAATATTCTCAGGCTA[Y]CAGTACCTAGAAATTAAAATTACTACTGGGTGCGCCACATACACAATCATCACTCCAGCAGCAGCGAGT
AX-94659340		26	7AS_4250038	7BS_3108817	7DS_3855776	91.61	76.38	110.24	TTCTCCTGTTCCTTCTGTACAGCGGATGGAACTCGCGTCTTCTATTGCTT[Y]CAGAGCAGTTTTGGTGAATGAAGACAACGCAACTAGATGGACTTCCTGCG
AX-95173422		27	7AS_4249687	7BS_3079273	7DS_3957391	91.61	76.38	110.24	ATCCTCATCCGTGGAGATAATAATATGTTGATGGATCTGGTCAAGGAATG[Y]AGCTGCCGGAGTGAAAAACTAAAGATTGTGTATGACTACTAGGTACTGAT
AX-94631633		28	7AS_4251016	7BS_3164631	7DS_3885223	#N/A	#N/A	110.24	CTGAACCCGCCTGGTGGTTTCTGGTCTGATGATTCCAACCATGTTGCAGG[M]AATCCAGTCCTTCATGATATTCATCCCTGGCGCTACAGAGCATTCTTCAT
AX-95217975		29	7AS_4223822	7BS_2815191	7DS_3965028	91.17	75.955	#N/A	ACACTCCCAAAAATGGTTACAAGGCTGGCAACCCGGTACTTAAGGACATA[M]ACTCCTGGCGCTACATGGTATTCTATGTCTTCAATTCCATCTCTTTCATG
AX-94899451		30	7AS_4249746	7BS_3102167	7DS_681786	91.61	76.745	109.4	CCTCCTCCAATGCCTGAGCTGCATAACCAATAGAGGAGTCAAGGGCGAAG[R]GTGAATTGATATGAATGGTGGTTTGTACATTACTTAGTCAATAAGAACAT
AX-95115838		31			6DS_2062043	#N/A	#N/A	#N/A	TGTATTGATGAAATAATAACCATCACCCAGAACAATGTGAGCATGTCAGG[Y]TGTGTGTATTTAGTAGGACGAAAATAACCAGGCAGCTGTGATCACTCGAC
AX-94507711		32			7DS_3881154	#N/A	#N/A	103.46	TTCAGTTCCAACTCGATAGATGTATGAGTATCAGATCTTAAATTGCTTGT[S]TTGGAAACTGTTTTCTCATCTACTTTCAGAGATCAAGCCTGACAAAATCT
AX-95098801		33		7BS_3015810	7DS_3821595	#N/A	76.38	103.46	GTGATGGTCTTTCAAATTTGCAGCTTGGTGCCTGGTAAGCAGACTACACT[R]TATTTTGGAATCCTTTCAGCTTACAGGTTGTGTGGCTGTGTGCTTCAGGC
AX-94787077		34	7AS_4245966	7BS_3162730	7DS_3865560	91.61	#N/A	103.46	GAAACCATTACAAGAAAAGGCACCTCAAATCACTGTGATCACCGAGAAGC[K]ATCGGAAGAAAGTTCTCAAGAGAAGCCATCTCAAGAAAAGGCACCTCAAA
AX-95018981		35		7BS_3130451		#N/A	76.38	#N/A	TGGTGATTCTTATATGAGACTGAGGCTCAAGGGTTTGATGGACAATGTAG[R]GCGTTTTGAAGAGGAATTGTACAGAATGCCTTGCAGATTTATTAAAGATC
AX-94480153		36	7AS_4246819	7BS_3013249	7DS_3954577	#N/A	76.38	103.46	CCTAACGACAGGATCGAAGGCGCGGCCTTCCACAACGGCAGATTCTACAT[S]TCCACCATCAACATGTCCCTCGATATTTTCGATCTCCAAGACCATCCTCC
AX-94797884		37	7AS_4078264	7BS_3094091	7DS_3968760	91.61	69.92	111.08	TTGCGTACGTCTCTGTTGGAGGAATCGTGGCCTCCGTCATTCTCATCGCG[K]CTGTTATCTGGGTAGGAGCATTTGATGGTGTTGGTTTCCACGAGAGAGGC
AX-94936093		38	7AS_4251246	7BS_3036875	7DS_3814974	91.61	69.92	#N/A	CCTCACTCTATTCCTTCGCCGGAGCGCCAGCATATCGATGATTTTTCTCA[R]CATTTAACATGCCATGCCTTGGGTCGGTTGTACTGCCAGTCGCGTCGTCG
AX-94839360		39	7AS_3923375	7BS_3087421	7DS_3945999	#N/A	71.79	103.46	TGGTACAACAACTACTATGTGACGGCTGAATTCTTGTAAATAGGTGCCAG[S]GTTGACATGTTCCCAGATGATGTAATGTTGTCTTGCATATTAGTAACAGA
AX-94944973		40	7AS_2862826	7BS_3110446	7DS_3393359	90.73	69.92	103.46	ATTGTGAACCCACTGTCCATAATACCAGATCAGC[Y]TCCAGAACCTGGCTCTGGAGGCCTCTTTGAGCGGCTTGAAGTTCCAAAACTAGTTTCTTATCGCCA
AX-94469759		41	7AS_4171595	7BS_3093572	7DS_3884493	90.73	66.45	103.46	TGTTTTGATACTGCAAATGGTTTTTTCAAATATGGAATCTATGAACAATC[Y]GTGTTGCTAACCACAGAACTTGCTGTTAACCGCTATGTATATTCGTTATT
AX-94992970		42	7AS_4103232	7BS_3144105	7DS_3858212	90.73	66.45	#N/A	GTGACAACGCGGTTCTGAAGTCCGAGCTTGAACGGTTACAAAGGGAGAAT[R]CAGAGCTGAAAGCCAAGTTAGTGAAATCCGATGAAGCGGCTACTTTGTAA
AX-94889874		43	7AS_4218250	7BS_3090487	7DS_3924676	90.73	66.45	103.46	ATCACATGCTCCATCTCATGCACGTTAGCATGAGAACTTTTGTCACACGA[R]CTGTTCACATCCAGCACATTAGCATTTTCAGCTTTGCTATCTAAAGGAGA
AX-95162927		44	7AS_4245277	7BS_3130312	7DS_479952	90.73	66.45	#N/A	CTCCAACATCTCTTCCATAATTTCTTGCGCCTCATTTAATTTACCTGATA[S]ACGGAACCCATTTATCAAGATATTATGTGCTACCACATCAGGAAGATAAG
AX-95253527		45	7AS_4104306	7BS_3107990	7DS_3911813	90.73	66.45	#N/A	ACAAGAAGCGGCCAAGTCTATCATACCTCTGCTTGACAAGGCCAAGAGCA[Y]TGTGCCTCGGTGGCTCATGGGAAAAACACCCGTTAAACTAGGGGCCACGG
AX-94517409		46		7BS_3071368	7DS_3914829	#N/A	66.45	#N/A	CCACGCCGTGAGCAAACCTTCCGTGACGGGGGATAATGCGTTGCAGCTAG[W]AATCTCTGCGGATCTGACTCACAGTCAGCAAGTTTTGGAAGACGATGCGC
AX-94637046	7JS-2	47	7AS_4255196	7BS_3131167	7DS_3893149	88.07	66.45	#N/A	TGCTGCAGTTCCATTGGCAGTTGACGGCGAGAGCTCCGACAACTAGCGCG[R]TGCAATGGGGCATGAAGAGGCGCATTCAGCGGGAGGGTGAAGTGTCGGCT
AX-94829330		48	7AS_4185916	7BS_3164863	7DS_3880900	88.07	66.45	103.46	GCCTACAAAAGAATCGCTAGAGGAGATTGCGCAGTACCTTCTTGGTGATG[Y]ACAGGGCCCACAGGCGCCGGCCTCCGATGAGCGACTGATGGCACGGGTGG
AX-94894854		49	7AS_4236490		7DS_3963089	85.51	#N/A	#N/A	CAGAGCAGAATGGTTTGAACAACGTGCATGATGGCTTTGATGTGATATCC[M]TGCAGGAAACAGAAATCAGCAATGGCACACCTGAACATAACATTCCAGAT
AX-95200460		50	7AS_4247006	7BS_3085360	7DS_3920946	85.51	66.45	#N/A	CAGTTCATCACACTTGATCAGAGCAGCTACGAAGGCAATCCGTATCTCTG[Y]GGCCCACCGTTTCTAAAGAGTTGCTCAGTTCCTGAGCTTGAAGAACATGG
AX-94905259		51	7AS_4139597	7BS_1384541	7DS_3963077	91.17	#N/A	#N/A	CCTTCTCTGGTGGAGAATTCCTCGGAGCGAGTTCACTTCCTGTTCGTACA[R]ATCAACAGTGCTCTTCTTGGGGTTTATCTCGTCTGTGCCACGACATTGGA
AX-94578713		52	7AS_4124537	7BS_3024350	7DS_3871182	79.9	#N/A	74.87	GCTGCACCCAGATTACGCTCAAATGTGTAAGCTAGGATAAAATATATTCG[S]CGATGCTTATATTTATTAGGTCTTGGACTTCCCCACGTATCCAAACTGGT
AX-95213968		53	7AS_4124537	7BS_3024350	7DS_3871182	79.9	#N/A	74.87	GGGTGGATTGAGCCGAACAGCACAGCTCCTGCAAAACCCGGCACTGGTTT[R]ACTGTAGCTGTCAAAAGTCTGAAGGAAAATGCTCTTCAAGGTCATAGAGA
AX-94973270		54	7AS_4213252	7BS_1522769	7DS_3858432	79.9	66.45	74.87	TCAAGAAGTGCTTTGTGGTACTATATAGTTGGTTTGTCTAATGGGAAATA[Y]ACAGTTCAACTCTTCTTCGCGGAGATAGTTATTGAAAAGCCAGGAAAGCG
AX-94806898		55	7AS_4215834	7BS_3148216	7DS_3928260	79.9	#N/A	74.485	AAACCTGGAACACCGCCTAGGAAGATAAAGATTAATATTATTTAGGCAGACCCTTCCGGT[R]CGAAATGAGTTATTGTGATGGAGCACACCCCCCAAAACTT
AX-95239692		56	7AS_4196065	7BS_3164612	7DS_3935856	68.49	23.99	70.84	CCACAGCCTCATTATGTAGGCCCAGAACACACAGCTGCAGCGCACAATAG[Y]TACGTCGCTCCTTGGGCTCAGCATCAACCTCAAACTGCACCCATCAAGCA
AX-95134476		57	7AS_4196065	7BS_3164612	7DS_3935856	68.49	23.99	70.84	CATCTAGCTCCTATAAGGACTTCTCCAGAAGACAAGATTATGAGCGACCT[Y]CTTGCGCTCACCATAGTGTCAAGCCCATCACCTGAACCTGCCTTGCATCC
AX-94431654		58	7AS_4128218	7BS_3163277	7DS_3905515	54.72	#N/A	#N/A	TTGAAGCTTTCGACGAGGTTTACTTGGGAGGAGATGATGGTCGATGGTCT[R]GGCAGGAGCTGCACGCTCTCCCCTTTCGGGATCACTACCTGCTCGACTGC
AX-94472969		59	7AS_4251790	4AL_7172277	7DS_3944997	54.72	78.35	61.39	GGGCCAGATTACTCACCAGAGTTCACCAAACTTGAAGGGAGTAGATTTGC[S]CATCTTACTCCCCTCAAGAAAAGATTTCCTAATATTAGTAATATATGTGT
AX-95159346		60	7AS_4255172	4AL_7088606	7DS_3878050	52.525	78.35	61.39	AAGAGCGCATGGCCACCCAACTCAGTGGCCTTTCTCCATCGACCGGGGCT[S]GTGTGCAGGTCTGCCTCAAAGACCTGAAACACGGCAGTACGCTTGTTCAA
AX-95007548		61	7AS_4185003	4AL_7108455	7DS_3863308	54.72	78.35	61.39	AGTGCGTAATCCACTCTCTGGGTGACTTGGGTGGAACACCTCAATCCTTG[Y]CGAGAGAGGGGGCGTGTATGGTAAGGGACTATCTAGTCGAATGTGGCGGT
AX-94880175		62	7AS_4228030	4AL_7160865	7DS_3815893	35.46	78.35	#N/A	GACCTGCATAATGATCTAAGGAGTATGGAGTAGCCAATCTGTTTAGTAAA[Y]CCGTGTTCACATAGTGATACTATCGAGCTTCTTGCATCAGCCAACATCCC
AX-95170263		63	7AS_4228001	4AL_7151130	7DS_3893747	#N/A	79.64	53.87	AAGATCTATGTGAATGCATGGGCAATTGGCAGAGACCCGGTAAGTTGGCC[Y]GACGACCCAGAGGAGTTCAACCCTGATAGGTTTGAAGCGAATGAGATAGA
AX-94650553		64	7AS_4137718	3B_10669881		35.46	75.56	#N/A	ATTCACTCGTTGGTCTAAAGTAACAAACCAACTGTCAGCAATTGATGAGC[R]GTATCCACTGATGTTTTTTCTCACATCATGCCAGTTGCCAAACTTTAAGT
AX-94547783		65	7AS_4254290	4AL_7083440	7DS_3933918	#N/A	79.64	45.11	TAATCGACCGCCTGCATTAGCACAAGCGACACTGCTTTCTCGGCCCTACC[R]GACGGTGCCATGGCATGGGGAGGTCTTGGCCTCAACTCATCGACGCCTCT
AX-94399097		66	7AS_4245678	4AL_7170032	7DS_3882438	#N/A	79.64	45.11	CGTCCGGACCAAGGTCCTTAATTTGCCTCATCTCATCTCATCATCATAAG[S]TAGTACTATATACAAAGAAGATCGCCATGGCGCCTCAAGAATTGCATGAT
AX-94753351		67		4AL_7143918	7DS_3930191	#N/A	79.64	45.11	AGCCGATACATGACATATCTGGAATCTTTTGGTCCTGAAGAGCACTATCT[R]CGGAAAAAGGTGGAGAGCGAGTTGGGGACAAAAATGATTCACCTGAAAAT
AX-94803533		68	7AS_4227168	4AL_7159405	7DS_136378	12.4	#N/A	34.4	CGGTTGTTCGAAAGGTCAAGGGCAGTTAAAAATGTCAAATTCCCAATGCC[Y]GGTGGTACACTCCCCGTGAGGTTGTTATTGGAGAGTTCAAGTCTCCTCAA
AX-95223512		69	7AS_4227168	4AL_7159405	7DS_136378	12.4	79.64	34.4	CGAAAGGTCAAGGGCAGTTAAAAATGTCAAATTCCCAATGCCTGGTGGTA[Y]ACTCCCCGTGAGGTTGTTATTGGAGAGTTCAAGTCTCCTCAAGCTGCTGA
AX-95227859		70	7AS_4209087	4AL_7124346	7DS_462679	#N/A	79.64	34.4	GATGGTGGATCCAAGCCAGTGCAAAGAGCTGGTGGAAAGGATGATGACAA[R]CTTGTTGAAATGATAAATACGACAATCGTGGATAGAAGTCCATCTGTCAG
AX-94781048		71	7AS_4210075	4AL_7069293	7DS_3804397	#N/A	79.64	31.65	GAGATCTCACGCGAGCCACCGGGCCCGTACTTCACCTTGTCGAGCGCACG[Y]GAGTTCTGCTTCCTTTCCAGCGCGGCTACCCTGTCCCCAATGGGCACAGC
AX-94977562		72			7DS_759372	#N/A	#N/A	31.65	CGCGATTATGGTCCTGATCTCGCTTTTCTTGAGCGGACGCTTCCCTTTGC[Y]TCCAGCCTGTGCTGCCGCCGCCGCGCCGACAACCTTCTTGGTCGGCATCG
AX-95242378		73	7AS_NA	4BL_852843		#N/A	65.7	#N/A	CAGCCGATGTGTCCCGACGCGGCGTTGAATCGGTCAATTCGGCATCGGCC[S]CTTCACTGATCTACATGCTGCCATCTGTCGATTTGCTTGCTAAAGGTGTG
AX-95216093		74	7AS_4083864			4.71	#N/A	#N/A	GGCAGCGGCGGGACAAGCTCCACGACAATGGAAAGGACCAGCGAACACTT[S]TACTCCAAGGTGAGCCAAACGGTGGTGGTGGACACGAGCAGCGACATTCC
AX-94527312		75	7AS_4249477	4AL_7168216	7DS_3847374	4.33	133.96	1.79	GTTTGAGTGGGTGGAATTTTGTTTGTTTACATAGTGAACCGATGTGGTTT[S]CGTAATAAGCTTATGTGCTTGTTTAGAAAACTTGTGAACTATTGTTGTTT
AX-94834510		76	7AS_4256520	4AL_7092100	7DS_3890997	1.86	#N/A	1.79	GTTGCAATTCTGCACTACTCGAATTCAAAGGGCAAGGCGTCTGGTCCGCT[Y]CCTGACCCGCCGAACGATGAGTACGACAAATCTTTCTCCATGAACCAGGC
AX-94802114		77	7AS_4253673	4AL_7156699	7DS_3949198	5.09	#N/A	3.67	GTGCTGGATGTACAAATAGGGACATTGATGGAGGTGTTAGCACAAGAAGA[R]CAATGGCGGAATAATATGCAGAATAGTGGAATCGGGAGATCGATGGCGGT
AX-95165382		78	7AS_4255839	4AL_7069809	7DS_3963650	5.09	133.96	3.67	GCCGATTGACGATGAGTTCTTCATAAACAACATCGCTGGAAGAAGCGATG[Y]TGAAGCTGCCCAGAATTTGTTCCCAGACTGGCCCCTCGAAAAGGGGCTGA
AX-94507010	7JL-1	79	7AL_4366600		7DL_3388050	93.26	#N/A	111.08	CTTGATGCAGAACAATGCCCCACTACCAATTCTTGTTTCCTCGTGTGTCC[R]GAACAGGCCTTGTTGTAAGCTGCGATGCTAATGGCAGCACTAGAATTTGC
AX-95174833		80	7AL_4438020	7BL_6725760	7DL_3380937	#N/A	76.38	111.08	GCAAACATTCACGAGTTCATCAGCGGTTTGCCAGAAGGGTACGGCACAGT[Y]GTTGGAGACAAAGGAGGTCAGCTTTCAGGAGGGCAGAAACAGCGCATAGC
AX-94487259		81	7AL_4512790	7BL_6638590	7DL_3334755	#N/A	75.955	111.08	TCACAGCGACTGGACTGATTTTGTGTATCCGAAGTGTAATCATTATACCC[R]AACGGCTTGGCAGGACATTTTATCGTGCCTTTGTCATCCGCATCTAAGTC
AX-94735512		82	7AL_4519155	7BL_6703019	7DL_3383516	#N/A	77.91	111.08	TGTAATCTGTGAAGGTGTCCCTGAACTTGTGGAAGTGGCAAAAATGGACT[Y]GGCATGGAGCAGACGCACTGTGGCCTTATTTTGTAAGCTTCAGAATTGTG
AX-94694628		83	7AL_4552192		7DL_3322423	93.26	#N/A	111.08	CAGAGATCAGACATACTCATGCAAGTCGGATTAGAATACCGGTATATGCC[K]CCGGTGGCTAAGCTGATAGATATTGTTAAAAGTGGCACACTAGGGCAGGT
AX-95075607		84	7AL_4529726	7BL_6468939	7DL_3294323	#N/A	77.51	111.08	TGTTCATCAAGAGTCAGGTATACTGAATCGTTATGGCAGGTAAACCCATC[M]TATCATACTCTCCTTGCATCGAAGGAAGATTCCCCCCTCGGCCTGCGTGA
AX-94999961		85	7AL_4402166	7BL_6748508	7DL_3313398	#N/A	82.2	111.08	GTATGGTGTTACTGTGATGTGTGACTCATGGATAGGACCTACTGGGACAA[S]CATCGTAAACTTCATGATCTCCTGCAATAGGCGCATGTACTTTCACAAGT
AX-95181221		86		7BL_6641540	7DL_3359282	#N/A	77.51	111.08	CAATTAGGCGTTCATGTCCCCTGGTTGCTTGGCAGCTGTTGTGTAATGCA[R]GTGTAAGCTGGCTACGCCTGAACTCCTGGTCTGCCCATCCTTTGCCGGAT
AX-94860725		87	7AL_4433469	7BL_6748505	7DL_3395225	#N/A	#N/A	111.08	TGCCTCTTGGTACTTGTTCCTAAACATCTTACAGGCTGACATGTAAATAC[R]ACCTAGATGATGGACCGTGAAGCTTTAGTGCTGCTCTTGTGTTCTGTCGG
AX-94477174		88		7BL_6630618	7DL_3315508	#N/A	79.65	#N/A	CATCAACATCATAGAGAGGTCAACTGTGAGAGCCTAAACACGAGTCAACC[R]CAACATGACACCAGCCCAACGCCACCGAACCAGTCGCCATTGAGGCCGTA
AX-94511104		89	7AL_4500631	7BL_6643330	7DL_3315364	93.26	#N/A	112.07	GATGTGCCCAATACCAAGGTCGGCGTTCTAATAGGAAAAGCGGGTGAAAC[R]ATCAGAAACCTGCAAATGAGCTCGGGCGCAAAGATCCAAATCACAAAGGA
AX-94741120		90	7AL_4553049	7BL_6463899	7DL_3311649	#N/A	79.65	111.575	CCATCGGCACCAGAAATATACTGCAGATATTGCCACCGAATGCCTGTCTC[Y]CCCTTTCGAGAAAGGAGGAGCAAATCTCCTTGGATGTCCGGCACTAGAGA
AX-94680841	7JL-2	91	7AL_4554904	7BL_6723909	7DL_3344976	#N/A	79.65	#N/A	GAACAAAATTTCTGAAGAGACGAACAAGCCTATTGAAGGCCATATACAAG[Y]AAAGCCCCTATGCCAGCGATGCCGATAACCAAACTGACTATCACCGTAAG
AX-94470271		92	7AL_4479023	7BL_6739115	7DL_3361160	#N/A	75.955	111.08	GCGATACAAGGGTCCAGTTTCACAATGACCAAACACATCTTCTTGTAGTTCATGAGAGCCAA[Y]TGGCAATCTATGATGGAAATCTTGAATGCTCGCGCTCG
AX-94433754		93	7AL_1570550	7BL_6680578	7DL_3352690	#N/A	76.38	111.08	AGAGAAGATACCATCCTTTACCACAGCAGAATTTGGAGTTGCTGCATGCT[Y]ATTGGGTTCACAATGTATGCCAATGTACTGTGTGTTTGATGGCAAAATAT
AX-94385484		94	7AL_4450507	7BL_6746798	7DS_3863760	#N/A	76.38	111.08	TGATGATAAAAGATGTAATGATAGATATGGAACTGTCAAACCATATGAAC[R]TAATGGTGCTGTGAAGCAGTTCAGGAATCATGCTGGAGATAAACCTCATC
AX-94490071	7JL-3	95	7AL_4550608	7BL_6660000	7DL_3393478	92.825	82.2	111.08	ACCTATTGCAGTTCTGGTTGCTCCGTCTTAAGATTCTGCGGTCTGATCCT[R]TGCGCGCTTAGCTCTGGGCGTGTGATTTTGCGGCGAGCTGGTGCCTTCTG
AX-94661814		96	7AL_4438730	7BL_6631427	7DL_3391463	#N/A	82.2	111.08	AATTCCATGGAAGTGCCTGGACCTTGGCTAGTGATCAGGTTGCCATCGAC[R]ACGACTCTGTTCTTGCATTCGCTTTGGTCCGTGAGTTTGCTCCACATAGC
AX-94516057		97	7AL_4432192	7BL_6752810	7DL_3390595	93.26	#N/A	111.08	CTCACATTCTTGCAGCTTCATCAATTGGCCTCTGGTAAACAAATGCCAGC[R]GTCCAGTATAGGAGAACCGACAATGTTTCTCTCTCTGGAGGGTCAAGAAA
AX-95200946		98	7AL_4538261	7BL_6509502	7DL_3391896	#N/A	#N/A	111.08	GTATATGCAACTCTGAAAACTTCGAACTGCTACCTTTCTACTATCGCAGT[Y]GCTTGTAGATACCTGTCCTGTTACTTGTGTGTACGTGCGGCAGATGTGTT
AX-94855265		99	7AL_4555035	7BL_6650171	7DL_3354596	93.26	82.2	111.08	GATGGAAGTTGCGAGGATATGGGTCCGCGTGCTTTTCCGGTGAAGGAGGT[M]CACAAAATAGCAGTGTTAGATATTAGGTTAGCGAATGCTGATCGTCATGC
AX-95139094		100	7AL_4434076	7BL_6658238	7DL_3291044	93.26	#N/A	111.08	GGTGAGATCCCTTCAGCTCTTGCTCAAAGTTCATCCCTCGAACAGCTTGT[Y]CTCAGTGACAACTTTCTTCAGGGGCACATACCACCCGGGTTTGCCTTGCT
AX-94829741		101	7AL_4434076	7BL_6657643	7DL_3291044	93.26	#N/A	111.08	CATGGCTCAAAAAGGCCACTGAATCTTGGGTTAAGGATAAGAATTGCGAC[R]GACATAGCTGCTGCCTTGGACTATCTCCATAACAGATGCATGCCTCCTTT
AX-95239412		102	7AL_4385612	7BL_6677401	7DL_3332235	#N/A	77.91	111.08	AATAGCAAACTGGTAATTTCGTCTGTGTGCATCTTATGGTTGGCATTCCT[R]CACTGTAAATCTGCAATGGTTCGATCAGTTTGCCACATGTGCTGATAATG
AX-94642511		103	7AL_4497046	7BL_6552801	7DL_3394291	#N/A	78.78	111.08	GGATATAGAGAGCCTGCCACACACATGGGGGCTCCTTGCTATCCTGTTGG[Y]CAGTATCCATGGAGGAATTGTGACAGTTATTTCTTCGGACAGCATAATCA
AX-94868813		104	7AL_4448991	7BL_6751893	7DL_3317934	#N/A	#N/A	111.08	CTGGTTTGATGGAACTTGCTTGAGTGCTGGATTTAGATAGATATTCTGGA[R]CAGAACGTAGTAGTTTCTGGAAAATGTAGCGTGTGGTATGGCTCTCTATG
AX-94652768		105		7BL_6749363	7DL_3319549	#N/A	#N/A	111.08	AGTTGCTGTGTACTCTTTGCATGGGGCGTTTTTGGTTGAAATGAATGCCG[R]ACACATGTGTATTTATTGTATTTCGGAGAGATATATAATTCAGAGACTGC
AX-94951115		106	7AL_4558480	7BL_6659108	7DL_3370963	#N/A	79.65	111.08	GCCTCGGGTGGTTATGTTTACGATGGATACCTGAATGGGCTGCTGAATGT[Y]GCTAGAGCAATTGGGGACTGGCACATGGAAGGAATGAAAGCATGTGATGG
AX-95145478		107	7AL_4551617	7BL_6747422	7DL_3392694	#N/A	#N/A	111.08	GAGAACCCAGAGGTAGCATGGGACATTCTCATGTTCTGCCTATGCGGCGC[Y]GTGGGTCAGAATTTCATCTTCCTAACCATCAGCAGATTCGGCTCTCTTAC
AX-95095090		108		7BL_6742600	7DL_3352799	#N/A	77.91	111.08	TCACCCCCGTCTACGACTCGCCCTGGCTCTAGGCTACATCTCTCTGGCTT[R]GTTTGCTTCTCTTGTCTGTGCACAGTTAGTTACCAGGAGAAGCAGCAAGG
AX-94692189		109	7AL_4396457	7BL_6740805	7DL_3378243	100.44	77.51	111.08	CAGAGTAAAGATGGCAAGAAAGAGAACATTCAGAAGGAGAAGCCTGATGC[S]AAGATCAGAGGTTCCTATAACCGGAATCCGGCCAAGAATGCTCCTGCAAA
AX-94491790		110	7AL_4487077	7BL_6747206	7DL_3373237	98.92	82.2	111.08	TAACCCAACTCCTGGTTATGGTTCATGTAGCACACCTGACAAGCCTCCCT[S]CGGCGCCTCCGAGGATGTGAAACAACGAGATGTTGATCCACCACCTCCCG
AX-95240436		111	7AL_4391845	7BL_6633657	7DL_3335978	98.92	#N/A	112.07	ACCAAATTGGGCGTGTGTCCGCCACGAGGAGGAAGAAACTGCGACAGCTT[R]AGGTAAGTTGAGTGGATTGCAATTGTGTAAGGGCTCTATTTGCATCAGGA
AX-94560586		112	7AL_4391845	7BL_6633657	7DL_3335978	98.92	#N/A	112.07	CAGATCTGGAATTTGGCCACCGGCAGAGGAGATCTGTCCAGTTTGATTAT[R]TGCTTGTTGATCACATTGATAATTGTGTGCCCTGTTGAGAAGTGAGTTTG
AX-94497485		113		7BL_6745593	7DL_3377901	#N/A	#N/A	111.08	CAGGGAGAGGAGAAATTAAGGGCAAGTGACAAGACAAGACTGGGGATGAG[K]CGAGACCATGGATGGCAAGTCGATCTGGGTTTGTTGAGACCGATCAGTTT
AX-95226247		114	7AL_4446507	7BL_6663688	7DL_3378422	#N/A	#N/A	111.08	ACCATTGGCTTCTATGCTTGCTTCTGGTTTGTGAGGAAGATCTATGCTTC[Y]GTGAAGATCGACTGATGTAGCAACTTTCGAGATAAGTTTCCTGTCTGCTC
AX-94828496		115	7AL_3037022	7BL_6533896	7DL_3379609	#N/A	82.2	111.08	TCCAAGATAAGGAATGTCAAGATATATAATGAAGATCACACTGTGCTCGA[Y]GCGTTCAAAGGGACAGGGCTCAACCTGGTCATTGCTGTCCACAATGGGTT
AX-94409864		116	7AL_4528897	7BL_6589411	7DL_3387302	98.92	#N/A	#N/A	GCCTTTGCCGCGCAAGTTGATGTAATGAAAAGTTGAAACAGGTCTGAAAC[Y]GACTGGTTTCTTAGATTTACAAAATTGTTTCCTTCAAGTTACTGTGCCTT
AX-94484496		117	7AL_4528897	7BL_6589411	7DL_3387302	98.92	#N/A	#N/A	GCCTTTGCCGCGCAAGTTGATGTAAGCAAAAGTTGAAACAGGTCTGAAAC[K]GACTGGCTTCTTAGATTTTCCATTGTTTCCTTCTCAAGTCCCTGTGTCTC
AX-95120206		118	7AL_4490415	7BL_6726924	7DL_3356998	100.44	79.65	111.08	GTTGACCTCGGAGCCCTCATTCCGGGACAAGGCCGTTACTGCAAGTGGTG[R]TCTGGAAGGAACAGACGAGCTGCTCAAGGTTCTTTCTTCACATGATGACT
AX-94511335		119	7AL_4520992	7BL_6686547	7DL_3351716	98.92	83	111.08	ATCAAACACAAAGTTCGTCTCCTTCATATTTCTGGATTTCACCACCATCT[S]ATTTTGGATAGCACAGCAATGTTTTCTTCTCTGTACCTCAAAAGAATCAG
AX-95133988		120	7AL_4435483	7BL_6648987	7DL_3358232	98.92	#N/A	111.08	CCGTTTGACAACCTAACACACAACAGATACTCTTTCAGCCAGGAGACACA[R]ATCTCACGCCCTCTCGAGGCACTGCAAGCTCGGCAACGATGATCGGCGAA
AX-95109269	7JL-4	121	7AL_4551821	7BL_3377716	7DL_2418427	100.44	#N/A	#N/A	AGCTAGATACTCCGCCATTGCGTGCAGCTGCCGCTTGCTAGACTAGTGCC[R]GCTTATTCGCAAGTTTCCAGTATGTAGTGTAGTTAGCAATGAATGTCTAT
AX-95154545		122	7AL_4553019		7DL_3342167	100.8	#N/A	#N/A	GTGGCTTTCGCATTTTGGCTAGCACTCTGTAATGTACTGCTGTTTCCTCC[Y]GGTGTCTGTCTGTCTGTCTTACAGTCGCAACCGGTAATGGTATCGAGTAA
AX-94811369		123	7AL_4441897	7BL_6697122	7DL_3374548	#N/A	80.925	#N/A	AGCAGAGGCGTATCTAAGGAGAAGTGGTTGGAAGACAGGAAAAAGAAGAT[Y]GGGAAGCTGCTTGATTCGAATGGCCTGGATATGTCAAAGTCTTACATGCT
AX-94889553		124	7AL_4553714	7BL_6679123	7DL_3392782	101.16	90.485	120.28	TATTCATTTGCCACCATCTTCATGGTGTTGACTGGGGTATTTGCAACCAA[Y]GGGCTCCATGAGTGGGCGCTGACAGGGACCGAAATCATAGCCGTTCTATA
AX-95232391		125	7AL_4553714	7BL_6679123	7DL_3392782	101.16	90.485	120.28	TGGTTGTCTTGTAATCGGATATATTATGCGCTCCAGAACATCTGGGATGA[R]CTAAACTGAGCCTAAATAACTGGTTGCTGTCAATTTGCTTGGTACCTAGA
AX-94894971		126	7AL_4523990	7BL_6750495	7DL_3347241	101.16	90.485	112.07	GGGAGAGTAGGGGCACGAGGTCAACAAAAGCTACATCCCTGTTCAACACG[R]GACGAAGCAATAGACGAGTTTGAGGGAAAGTTTGAGGACAAAACAAAGAA
AX-94983642		127	7AL_4440784	7BL_6670865	7DL_3394139	101.16	89.59	120.28	AAGTAATCTGTCGAGCGGCAATGTCGTACTGGTACTATCGTCGTCTCTGC[Y]AAATCTCCAAGTTTTTCATTTCTTGAACTCCCGCTGGATTACCAAGTTTG
AX-95120882		128	7AL_4558620	7BL_6654524	7DL_3370387	101.16	91.38	120.28	TTGTTCGGAATGGACGACCAAATTCTGCCCTTAACCTTTTCCACTGGATG[Y]TGTCAAATTCGACTGTGTCGGCCACTAGGTCCATCTTGCTTAATGTCATT
AX-94953046		129	7AL_4557169	7BL_6508173	7DL_3347436	101.16	90.485	120.28	GGAAAATTGCATCTATACAGTACTTATCATGGCAAGCTAGGAGGGGAAAG[R]GATGGCTTGGTCACTTTGAGCTCCCCGCAACCGCTGATATACACGGTTTT
AX-95081313		130	7AL_4491679	7BL_6737284	7DL_1213317	101.16	90.485	120.28	AGAGAAAGACTGCAGCGCGTCAAGGACAACACATGCCGTATTGTTTCTGC[Y]ACTCCTCTCGATGGCAACGAAATCATGGTCCAGGTTAGCCTGCTGAGCAA
AX-94463478		131	7AL_4451958	7BL_6632865	7DL_3345391	#N/A	98.25	120.28	CGCGTTTGTTTTTGCTGTGTATTGGTTGGTGTTGCCAGTTCAGTAGACTT[S]CTGTGAATAAGGATTTCGGCACTCTCTTCAGACCTGTGATGACCAGAGCA
AX-94943283		132	7AL_4538292	7BL_6739021	7DL_3352069	#N/A	98.25	#N/A	AATCACCACCATCGCTCCTCTGGCGGTGACTATTCATCTCCTCAAGGGCA[R]GATTTTTCATGGCACAACTCGCAATATTCACCAAGTGCGAGGAAACATGG
AX-95103917		133			7DL_3311597	#N/A	#N/A	130.39	TCGGTGCTGCTGGTGGACCAGGCGGCGTACAACGCGTGCAACACCACGAC[S]TACGTGAGCAAGTTCCAGGGCGGCAGCACCGTCTTCACGCTCGACCGCTC
AX-95007493		134	7AL_4492685	7BL_6638681	7DL_3344285	111.5	101.3	#N/A	ATATTGTTTGGAAGTATCCTGGAGCTGGGAAGGCAATTACTTCTCTAGCT[R]TGACCCCTGAGGAGTGCTTCATAGCAGGAACCAAGGACGGTAGCTTGCTT
AX-94453227		135	7AL_4544372	7BL_6740391	7DL_3384407	115.74	101.3	#N/A	TTATCGGCAAAACGTACCTATTCTTTGCCAGTCACACCTGTTGGAACCTC[Y]GATAAAGCTTCTTCTCCGGGAATTCAGATAGTCGACCACCCAACTACATC
AX-94981102		136	7AL_4553759	7BL_6743038	7DL_3383115	#N/A	#N/A	#N/A	CCAAATGTTTCATAGCTTCAATCTGATCTGGTAACTTCACAATGGCACTA[S]ATGTGACCTGCAAATATCTCAGTCGAAACAGTTCACTAATTCTTGTAAGG
AX-94580611		137	7AL_4553763	7BL_6636907	7DL_3357596	#N/A	101.3	138.95	AAGAGACCAAAAGTTGTGTTTCTCAAAAGGATTGATCCGAGCGAACCCGA[R]TCTGCTGTGAAATACGTCACGGCGGATGGGCCGACACGTGAGAAATGCAT
AX-95177838		138	7AL_4553763	7BL_6636907	7DL_3389555	#N/A	101.3	#N/A	TGGGCCGACACGTGAGAAATGCATAGTCGATTCGCCTCAGTCAGGTTCTG[Y]GAGCAAACACGGTCCGTATCTGAAGAAGACGGTTGTTTCAGAACCCCCTC
AX-94511236		139	7AL_4549302	7BL_6701318	7DL_3322543	115.74	#N/A	138.95	ACTCATGGAGAAGAGCTTTTTGACAAGATGACCAGTTCATATGGTATAAA[R]CCCCAGACAGAGCATTATACTTGCATGGTTGATCTATATGCGCGTGCTGG
AX-94557270		140	7AL_4515533	7BL_6548460	7DL_2194511	115.74	#N/A	#N/A	TTCAACTGGTGAGCTTCTCACCTGATGGTTGGCAGGAATGAAAGGTTGGT[Y]AAATTGAGTAGGCCATCTGTAACCACGTCAAGATGCAACCTGTCTGCTGC
AX-94585336		141	7AL_3384095	7BL_6739531	7DL_3366126	115.74	#N/A	#N/A	CTGAAGGAGCTGAGCAAATTGCAGGTGCAAGTTAGAGGGTGGGAGATGCA[S]TTCTTTCAGGGAGACCGTTGCTACATCTGGTAGTTCCTTGAAAACCTCAA
AX-94674742		142	7AL_4520899			115.74	#N/A	#N/A	CTCGTACCTCTCGTGACGAGTCTTGTGGTAGTTGGCAAGATCAACAGCAG[M]TTGGTAACGCTGGTTCGTGTACCTGTCGAGGTCATCCTCCCAGAGGTACA
AX-94904043	7JL-5	143	7AL_4552524	7BL_6574518	7DL_3362630	128.38	#N/A	142.58	CGCAACATCGAGGTGTCGATCCCCACTGGAACGATATTCGGGATATACGA[Y]AGGCTGGTGGAACTCGACCAGCTCCCTGTGGAGGAGAAAGCTCAGCTCAA
AX-95137439		144	7AL_4493033	7BL_6744585	7DL_3314960	127.44	124.97	152.76	TTTTTACATTGTTTGGTCTCCAGCGCCAGGATGCACGCCATTATTTTTTC[M]CCATGTGTACCATTATTTGTTGTATAAGAAGATTGAACACCGGTGGACAT
AX-94669180		145	7AL_4493033	7BL_6744585	7DL_3314960	127.44	124.97	152.76	ACGCCATTATTTTTTCACCATGTGTACCATTATTTGTTGTATAAGAAGAT[Y]GAACACCGGTGGACATGTTCATAGAGGAATAAGCACGATGTCCATCTACT
AX-94401041		146	7AL_4554291	7BL_6715655	7DL_3328793	129.32	119.7	152.76	TCTGCTAGTCCACATTCAGCAACACACACTGACAACTTATCATCTAGGAG[R]ACATTAGCTGGTTCAAAATTCTGATGCACGATTGGGGGTTGGAAGCTTTC
AX-94742389		147	7AL_4465377		7DL_3379376	129.32	#N/A	152.76	GAATAAGGGCCAGCCTCATACTGTTCTTGCGCCAATATCTACCTCTACCG[S]CACAAAAGCATTTGGCCCAAATTCGCAGGACCGGAACGCTGCTCCTTCTG
AX-95121088		148	7AL_4220470	7BL_6743463	7DL_3392546	132.05	#N/A	152.76	AGATGCAACAATGTGATGTACCTCCGAGGTGTTCCAGAGGAGGACACGGA[Y]ATTCCAGATGCGGCCTGAAGAGCACATGGACTGTTCCTGGTTGATGCTTG
AX-94678790		149	7AL_4555581	7BL_6751043	7DL_3344608	132.05	124.97	152.76	CTTTTTCCTTGTATTTGATCATGAATGGCCTAGGATCATAGTTACATTTA[K]AGGACCAGCTCGCGAATGTATCTCCGGTTCTCCTCACTATGCATTGCATT
AX-95080701		150	7AL_4507805	7BS_3099802		140.5	#N/A	#N/A	CTCTCACTGGACTACATTTATGGTCGTTGAAGGACCTGGAGACACTCCCG[R]CATGGTTAGGCCACCTGGGTTCGCTACAAGTCTTTGACATCCGAGATTGT
AX-94414073		151	7AL_4516948	7BL_6698178	7DL_3314537	140.5	147.28	161.07	ACAGGCCAAAGTTCATCAGTGTCAGAATGCCAACAGTCTCATCGTCTTCC[R]CACAACAGAAGTTATTGAACCAGCTGCCCTCTTCATCTGACTGTTCATCA
AX-94508086		152		7BL_6675463		#N/A	147.28	#N/A	TGCTGGAGATTGCCTGACATAGCCTGACGTTGTCCTTTTATTTATGTCAT[S]GAACATGTAACTAATTAATGATCTGTGGAGGCTGTTGCTTGCAATAGTTC
AX-94997586		153	7AL_4522305	7BL_6675463		#N/A	147.28	#N/A	ACGGCATGTGTAAGCTGGAAATCACTGTCGCCTGGTCTCTTATCCTGAAG[Y]ACCCACCGGTTGGTGGTCTACCTCCAACCAGTTGATCAAGGGAGGCTCTT
AX-94476995		154	7AL_4527661	7BL_6671774	7DL_3350983	149.95	161.06	#N/A	GGAGACACCTTGGCTTATTGTTTCATGCACGTTCCCATGTACAGCAGCAA[Y]GATGCACATTATATGGAGGGCGAGAGCATGAGGGTTGCTTTCGAGGAATG
AX-94778935		155	7AL_4480715	7BL_6630673	7DL_3359758	149.95	161.06	169.64	CCTATCAGTGACAACGCTGGAGGCATTGCTGAAATGGCTGGCATGAGCCA[Y]AGAATTCGTGAACCACCTGATGCTCTGGATGCTGCAGGAAACACAACTGC
AX-94909727		156	7AL_4480715	7BL_6479341	7DL_3359758	149.95	#N/A	169.64	ATCAAGGAGATGATCCCCCCGGGTGCTCTTGTTATGCTGACACCTCTTAT[Y]GTCGGGACCTTCTTCGGTGTTGAGACCCTCTCTGGTGTCCTTGCCGGTGC
AX-94589149		157	7AL_4553281	7BL_6638036	7DL_3344710	#N/A	161.06	#N/A	AAAAGGAACATCATTGGCCATGTCTCTGGGTGGTTGCTAAGTGACAGCCG[Y]GATGATAAGATCGATGACTTTGTCCAAGAAATGGAGATGACCCGCTTCTG
AX-95086285		158		7BL_6467019		#N/A	161.06	#N/A	AGTTCTTGCAGCAGGCTGGTGTACTGACGCCTCCATGTTACCACCTTGAT[S]AGCTGAGCTACACTGTTGGTGTTACCTGGGGCATCTGAGCACACAAAATC
AX-94542931		159		7BL_6467020		#N/A	161.06	#N/A	AAAACTGCAAGGAGCTTACTGATTGCGACCTTGACAGCATATGCAAATTA[Y]TGCAACTGAAGTATCTGAGCCTTAGGGGTACTGATGTCAGTAGGCTTCCG
AX-94925339		160	7AL_4477601	7BL_6648018		156.48	#N/A	#N/A	CAGATACAGGAGAAGTGTAAGTTTGGTGGTTTTCTTGAGATCATTCCCTT[S]GCACTTGCTCTTGGTTTCTGGCTGCTGTTCCATGGTTTCTTTGGCTGGAT
AX-94707100		161	7AL_4554150	7BL_6648018		156.48	#N/A	#N/A	GGTTGCAGATACAGGAGAAGTGTAAGTTTGGTGGTTTTCTTGAGATCATT[S]CCTTGGCACTTGCTCTTGGTTTCTGGCTGCTGTTCCATGGTTTCTTTGGC
AX-94538898		162		7BL_6737327		#N/A	162.42	#N/A	GAGCTCTATTGAATCCTTCGATATATCCAA[Y]GCGAAGTTGATACGGAGTTTGCCTGACATGCCTGCTTCTCTGAGGACTCTACGAATAAACAATTGCCACT
AX-94878788		163	7AL_4402494	7BL_6744562	7DL_3334613	#N/A	#N/A	191.24	AGGGAACCAAGCGTTGGCGCTCGTGCCATGCCAACGACATACTGAACGCG[R]ATAAGCAATTAATTTTTATGTGTATGTAATTATGTATTGCACATCATGAT
AX-94684366		164	7AL_2086060	7BL_6738209	7DL_3317505	170.19	167.545	#N/A	ACTCAGCGACCATAACACTACAGGCAGAAACTAGGATATGCGAGGATTAG[Y]GGCCAGTTTCATCCCCCACAGGCCAACAGTTTGCGCGCACCACGAGCGCA
AX-94398986	7JL-6	165	7AL_4476425	7BL_6711100	7DL_3333950	181.24	#N/A	191.24	AGGATTGTTGCTCAGCAAAGAGATTGATTACACCATACATGCAAGTGAAG[S]AAGACATTGAGCAAACGGCTACTAATATTCAGAAAGGGTGAGAGCTGCTA
